# Supplementary material for: Deciphering the peripheral immune landscape of Alzheimer’s disease through integrated multi-omics research and cohort validation
Source: Front Immunol. 2026 Apr 13;17:1648591. doi: 10.3389/fimmu.2026.1648591 (PMC13111265; doi:10.3389/fimmu.2026.1648591)
Supplement: Supplementary file 2 [file DataSheet2.xlsx]

## Sheet: Contents
CONTENTS			Contents
			Supplementary table 1	Genome-wide meta-analysis identified the closest meta list of 9 AD significant loci.
			Supplementary table 2	Genome-wide meta-analysis confirmed the list of 10 genes with the highest PoPS score at AD significant sites.
			Supplementary table 3	MR results of eqtl and AD for 9 AD variants with genome-wide significant signals
			Supplementary table 4	Genetic associations of novel loci in AD risk factors .
			Supplementary table 5	Replication and directional consistency of genome-wide significant loci from the AD GWAS meta-analysis in the independent FinnGen R11 cohort
			Supplementary table 6	RNA-seq showed differentially expressed genes in peripheral blood between AD and healthy controls.
			Supplementary table 7	Gene sets related to immune response in MSigDB database.
			Supplementary table 8	Cell type-specific expression analysis (CSEA) of 574 IRDGs .
			Supplementary table 9	In the three-step SMR, the first step (1)IRDGs is exposure, and AD is the outcome.
			Supplementary table 10	In the three-step SMR, the second step (2) DNAms is exposure, and AD is the outcome.
			Supplementary table 11	In the three-step SMR, the third step (3) DNAms is exposure, and IRDGs is the outcome.
			Supplementary table 12	Colocalization analysis of cis-eQTLs and AD GWAS loci.
			Supplementary table 13	Characteristics of Drug SIGnatures DataBase about drugs targeting or interacting with druggable genes on AD.
			Supplementary table 14	Significant genes identified by cross-tissue transcriptome-wide association study (TWAS).
			Supplementary table 15	Conditional and joint (COJO) analysis results of TWAS-identified genes in whole blood.
			Supplementary table 16	Individual-level integrated analytic dataset for the ADNI validation cohort (N = 550), including gene expression, clinical diagnosis, demographics, CSF biomarkers, cognitive scores, peripheral immune cell proportions, and DNA methylation beta-values.
			Supplementary table 17	Post-hoc Comparisons of Demographic, Clinical, Cerebrospinal Fluid, and Genetic Expression Variables Among CN, MCI, and AD Groups in the ADNI Cohort
			Supplementary table 18	Standardized Regression Coefficients for Associations Between Candidate Gene Expression and Peripheral Immune Cell Proportions in the ADNI Cohort
			Supplementary table 19	Nominal Associations Between Candidate Gene Expression and Plasma Proteomic Markers in the ADNI Cohort (N = 144)
			Supplementary table 20	Plasma Protein Levels Across Diagnostic Groups in the ADNI Cohort: ANCOVA Results (N = 144)
			Supplementary table 21	Methylation beta-values of prioritized CpG probes across the CN–MCI–AD spectrum
			Supplementary table 22	Correlations between CpG methylation and corresponding gene mRNA expression
			Supplementary table 23	Associations between CpG methylation and peripheral blood immune cell percentages
			Supplementary table 24	Associations between CpG methylation and cerebrospinal fluid (CSF) biomarkers (covariate-adjusted)
			Supplementary table 25	Associations between CpG methylation and cognitive measures
			Supplementary table 26	Multiple comparison correction for ANOVA group and linear trend analyses of PLEKHA1, PTK2B and TBK1
			Supplementary table 27	Sensitivity and robustness analyses following IQR‑based outlier exclusion for candidate gene ANOVA models
			Supplementary table 28	Gene expression association results in the AddNeuroMed cohort (ANCOVA adjusted for age and sex)

## Sheet: S1
rsid	chromosome	position	Nearest_Gene	Distance_to_Gene	All_Genes
rs114812713	6	41066261	FOXP4	2511	ADCY10P1,APOBEC2,FOXP4,LINC01276,LOC101929555,NCR2,NFYA,OARD1,TREM1,TREM2,TREML1,TREML2,TREML3P,TREML4,TREML5P,TSPO2,UNC5CL
rs11767557	7	143412046	GSTK1	15127	ARHGEF35,CASP2,CLCN1,CTAGE4,CTAGE6,CTAGE15,EPHA1,EPHA1-AS1,FAM115A,FAM115C,FAM115D,FAM115D,FAM131B,GSTK1,LOC154761,MIR6892,OR2A2,OR2A5,OR2A12,OR2A14,OR2A25,OR2F1,OR2F2,OR6B1,RNU6-57P,TAS2R40,TAS2R41,TAS2R60,TMEM139,ZYX
rs12416487	10	11679058	CELF2	25379	CELF2,DHTKD1,ECHDC3,PROSER2,PROSER2-AS1,SEC61A2,UPF2,USP6NL
rs12590654	14	92472511	ATXN3	33892	ATXN3,CATSPERB,CPSF2,FBLN5,NDUFB1,SLC24A4,SMEK1,TC2N,TRIP11
rs147711004	19	44834661	BCL3	3956	BCAM,BCL3,CBLC,CEACAM16,CEACAM19,CEACAM20,CEACAM22P,IGSF23,LOC100379224,LOC100505715,LOC101928063,MIR4531,MIR8085,PVR,ZNF45,ZNF112,ZNF155,ZNF180,ZNF221,ZNF222,ZNF223,ZNF224,ZNF225,ZNF226,ZNF227,ZNF229,ZNF230,ZNF233,ZNF234,ZNF235,ZNF283,ZNF284,ZNF285,ZNF404
rs1582763	11	60254475	MS4A1	5775	CCDC86,CD6,LINC00301,MIR6503,MS4A1,MS4A2,MS4A3,MS4A4A,MS4A5,MS4A6A,MS4A6E,MS4A7,MS4A8,MS4A10,MS4A12,MS4A13,MS4A14,MS4A15,OOSP2,PRPF19,PTGDR2,SLC15A3,TMEM109,TMEM132A,ZP1
rs6733839	2	127135234	GYPC	278276	GYPC
rs679515	1	207577223	CD55	42912	C1orf116,C4BPA,C4BPB,CD34,CD46,CD55,CR1,CR1L,CR2,FAIM3,FCAMR,IL24,LOC148696,MIR29B2,MIR29C,PFKFB2,PIGR,YOD1
rs867230	8	27610986	PTK2B	19184	CCDC25,CHRNA2,CLU,ELP3,EPHX2,ESCO2,MIR3622A,MIR3622B,MIR4287,MIR6842,MIR6843,NUGGC,PBK,PTK2B,SCARA3,SCARA5,STMN4,TRIM35

## Sheet: S2
trait	cohort	ensgid	gene	chromosome	start	end	tss	pops_score
ADHD	PASS	ENSG00000186205	2024-03-01	1	220960101	220987735	220960101	0.0350462
ADHD	PASS	ENSG00000145416	2024-03-01	4	164445450	165305202	165305202	0.0578802
Alzheimer	PASS	ENSG00000186205	2024-03-01	1	220960101	220987735	220960101	-0.328325
Alzheimer	PASS	ENSG00000145416	2024-03-01	4	164445450	165305202	165305202	-0.0594824
Anorexia	PASS	ENSG00000186205	2024-03-01	1	220960101	220987735	220960101	-0.0929784
Anorexia	PASS	ENSG00000145416	2024-03-01	4	164445450	165305202	165305202	0.177672
ASD	PASS	ENSG00000186205	2024-03-01	1	220960101	220987735	220960101	0.0785833
ASD	PASS	ENSG00000145416	2024-03-01	4	164445450	165305202	165305202	0.681212
Bipolar_Disorder	PASS	ENSG00000186205	2024-03-01	1	220960101	220987735	220960101	0.023736
Bipolar_Disorder	PASS	ENSG00000145416	2024-03-01	4	164445450	165305202	165305202	0.224262
Celiac	PASS	ENSG00000186205	2024-03-01	1	220960101	220987735	220960101	-0.119175
Celiac	PASS	ENSG00000145416	2024-03-01	4	164445450	165305202	165305202	-0.128881
Crohns	PASS	ENSG00000186205	2024-03-01	1	220960101	220987735	220960101	-0.383037
Crohns	PASS	ENSG00000145416	2024-03-01	4	164445450	165305202	165305202	0.331164
DS	PASS	ENSG00000186205	2024-03-01	1	220960101	220987735	220960101	0.03005
DS	PASS	ENSG00000145416	2024-03-01	4	164445450	165305202	165305202	0.543093
Diverticulitis	PASS	ENSG00000186205	2024-03-01	1	220960101	220987735	220960101	-0.226708
Diverticulitis	PASS	ENSG00000145416	2024-03-01	4	164445450	165305202	165305202	0.273193
IBD	PASS	ENSG00000186205	2024-03-01	1	220960101	220987735	220960101	-0.133838
IBD	PASS	ENSG00000145416	2024-03-01	4	164445450	165305202	165305202	0.0700018
Lupus	PASS	ENSG00000186205	2024-03-01	1	220960101	220987735	220960101	0.00685589
Lupus	PASS	ENSG00000145416	2024-03-01	4	164445450	165305202	165305202	0.619175
MDD	PASS	ENSG00000186205	2024-03-01	1	220960101	220987735	220960101	0.351881
MDD	PASS	ENSG00000145416	2024-03-01	4	164445450	165305202	165305202	0.430169
MS	PASS	ENSG00000186205	2024-03-01	1	220960101	220987735	220960101	-0.221114
MS	PASS	ENSG00000145416	2024-03-01	4	164445450	165305202	165305202	-0.45153
Neuroticism	PASS	ENSG00000186205	2024-03-01	1	220960101	220987735	220960101	-0.0933647
Neuroticism	PASS	ENSG00000145416	2024-03-01	4	164445450	165305202	165305202	0.112621
RA	PASS	ENSG00000186205	2024-03-01	1	220960101	220987735	220960101	-0.255802
RA	PASS	ENSG00000145416	2024-03-01	4	164445450	165305202	165305202	0.415075
Schizophrenia	PASS	ENSG00000186205	2024-03-01	1	220960101	220987735	220960101	-0.222449
Schizophrenia	PASS	ENSG00000145416	2024-03-01	4	164445450	165305202	165305202	0.459275
UC	PASS	ENSG00000186205	2024-03-01	1	220960101	220987735	220960101	-0.0390414
UC	PASS	ENSG00000145416	2024-03-01	4	164445450	165305202	165305202	-0.281687
Cardiovascular_Disease	PASS	ENSG00000186205	2024-03-01	1	220960101	220987735	220960101	-0.144704
Cardiovascular_Disease	PASS	ENSG00000145416	2024-03-01	4	164445450	165305202	165305202	-0.185722
AFib	UKB	ENSG00000186205	2024-03-01	1	220960101	220987735	220960101	-0.337195
AFib	UKB	ENSG00000145416	2024-03-01	4	164445450	165305202	165305202	-0.0900566
AG	UKB	ENSG00000186205	2024-03-01	1	220960101	220987735	220960101	-0.418635
AG	UKB	ENSG00000145416	2024-03-01	4	164445450	165305202	165305202	1.42495
Age_at_Menarche	UKB	ENSG00000186205	2024-03-01	1	220960101	220987735	220960101	-0.217863
Age_at_Menarche	UKB	ENSG00000145416	2024-03-01	4	164445450	165305202	165305202	0.623477
Age_at_Menopause	UKB	ENSG00000186205	2024-03-01	1	220960101	220987735	220960101	-0.117677
Age_at_Menopause	UKB	ENSG00000145416	2024-03-01	4	164445450	165305202	165305202	0.093528
AID_Combined	UKB	ENSG00000186205	2024-03-01	1	220960101	220987735	220960101	-0.50805
AID_Combined	UKB	ENSG00000145416	2024-03-01	4	164445450	165305202	165305202	0.614329
Alb	UKB	ENSG00000186205	2024-03-01	1	220960101	220987735	220960101	0.0214302
Alb	UKB	ENSG00000145416	2024-03-01	4	164445450	165305202	165305202	0.317045
ALP	UKB	ENSG00000186205	2024-03-01	1	220960101	220987735	220960101	-0.359299
ALP	UKB	ENSG00000145416	2024-03-01	4	164445450	165305202	165305202	-0.0115821
ALT	UKB	ENSG00000186205	2024-03-01	1	220960101	220987735	220960101	-0.074562
ALT	UKB	ENSG00000145416	2024-03-01	4	164445450	165305202	165305202	0.176958
Alzheimer_LTFH	UKB	ENSG00000186205	2024-03-01	1	220960101	220987735	220960101	-0.139788
Alzheimer_LTFH	UKB	ENSG00000145416	2024-03-01	4	164445450	165305202	165305202	0.926461
ApoA	UKB	ENSG00000186205	2024-03-01	1	220960101	220987735	220960101	0.0883559
ApoA	UKB	ENSG00000145416	2024-03-01	4	164445450	165305202	165305202	0.220454
ApoB	UKB	ENSG00000186205	2024-03-01	1	220960101	220987735	220960101	0.0616694
ApoB	UKB	ENSG00000145416	2024-03-01	4	164445450	165305202	165305202	-0.0479051
AST	UKB	ENSG00000186205	2024-03-01	1	220960101	220987735	220960101	-0.445102
AST	UKB	ENSG00000145416	2024-03-01	4	164445450	165305202	165305202	0.261845
Asthma	UKB	ENSG00000186205	2024-03-01	1	220960101	220987735	220960101	-0.184083
Asthma	UKB	ENSG00000145416	2024-03-01	4	164445450	165305202	165305202	-0.183372
Balding_Type4	UKB	ENSG00000186205	2024-03-01	1	220960101	220987735	220960101	-0.0326267
Balding_Type4	UKB	ENSG00000145416	2024-03-01	4	164445450	165305202	165305202	-0.205296
Baso	UKB	ENSG00000186205	2024-03-01	1	220960101	220987735	220960101	-0.162331
Baso	UKB	ENSG00000145416	2024-03-01	4	164445450	165305202	165305202	0.123447
BFP	UKB	ENSG00000186205	2024-03-01	1	220960101	220987735	220960101	-0.290794
BFP	UKB	ENSG00000145416	2024-03-01	4	164445450	165305202	165305202	0.306432
Blood_Clot_Lung	UKB	ENSG00000186205	2024-03-01	1	220960101	220987735	220960101	-0.285485
Blood_Clot_Lung	UKB	ENSG00000145416	2024-03-01	4	164445450	165305202	165305202	0.115231
BMI	UKB	ENSG00000186205	2024-03-01	1	220960101	220987735	220960101	-0.260958
BMI	UKB	ENSG00000145416	2024-03-01	4	164445450	165305202	165305202	0.285293
BrC	UKB	ENSG00000186205	2024-03-01	1	220960101	220987735	220960101	-0.0799861
BrC	UKB	ENSG00000145416	2024-03-01	4	164445450	165305202	165305202	-0.563749
BW	UKB	ENSG00000186205	2024-03-01	1	220960101	220987735	220960101	-0.270747
BW	UKB	ENSG00000145416	2024-03-01	4	164445450	165305202	165305202	0.0819151
Ca	UKB	ENSG00000186205	2024-03-01	1	220960101	220987735	220960101	-0.140834
Ca	UKB	ENSG00000145416	2024-03-01	4	164445450	165305202	165305202	-0.665789
CAD	UKB	ENSG00000186205	2024-03-01	1	220960101	220987735	220960101	-0.169539
CAD	UKB	ENSG00000145416	2024-03-01	4	164445450	165305202	165305202	-0.0459103
Cholelithiasis	UKB	ENSG00000186205	2024-03-01	1	220960101	220987735	220960101	-0.00141589
Cholelithiasis	UKB	ENSG00000145416	2024-03-01	4	164445450	165305202	165305202	0.136375
CRC	UKB	ENSG00000186205	2024-03-01	1	220960101	220987735	220960101	-0.146704
CRC	UKB	ENSG00000145416	2024-03-01	4	164445450	165305202	165305202	0.196607
CRP	UKB	ENSG00000186205	2024-03-01	1	220960101	220987735	220960101	-0.0778133
CRP	UKB	ENSG00000145416	2024-03-01	4	164445450	165305202	165305202	0.246649
DBP	UKB	ENSG00000186205	2024-03-01	1	220960101	220987735	220960101	-0.322923
DBP	UKB	ENSG00000145416	2024-03-01	4	164445450	165305202	165305202	-0.0175305
Depression_GP	UKB	ENSG00000186205	2024-03-01	1	220960101	220987735	220960101	-0.0565139
Depression_GP	UKB	ENSG00000145416	2024-03-01	4	164445450	165305202	165305202	0.40244
DVT	UKB	ENSG00000186205	2024-03-01	1	220960101	220987735	220960101	-0.378263
DVT	UKB	ENSG00000145416	2024-03-01	4	164445450	165305202	165305202	0.216123
eBMD	UKB	ENSG00000186205	2024-03-01	1	220960101	220987735	220960101	-0.201959
eBMD	UKB	ENSG00000145416	2024-03-01	4	164445450	165305202	165305202	-0.723079
eGFR	UKB	ENSG00000186205	2024-03-01	1	220960101	220987735	220960101	-0.528993
eGFR	UKB	ENSG00000145416	2024-03-01	4	164445450	165305202	165305202	-1.15872
eGFRcys	UKB	ENSG00000186205	2024-03-01	1	220960101	220987735	220960101	-0.416816
eGFRcys	UKB	ENSG00000145416	2024-03-01	4	164445450	165305202	165305202	-0.504446
Eosino	UKB	ENSG00000186205	2024-03-01	1	220960101	220987735	220960101	-0.549876
Eosino	UKB	ENSG00000145416	2024-03-01	4	164445450	165305202	165305202	0.337168
FedUp_Feelings	UKB	ENSG00000186205	2024-03-01	1	220960101	220987735	220960101	-0.399031
FedUp_Feelings	UKB	ENSG00000145416	2024-03-01	4	164445450	165305202	165305202	0.860196
FEV1FVC	UKB	ENSG00000186205	2024-03-01	1	220960101	220987735	220960101	-0.154005
FEV1FVC	UKB	ENSG00000145416	2024-03-01	4	164445450	165305202	165305202	-0.235674
Fibroblastic_Disorders	UKB	ENSG00000186205	2024-03-01	1	220960101	220987735	220960101	0.00285327
Fibroblastic_Disorders	UKB	ENSG00000145416	2024-03-01	4	164445450	165305202	165305202	-0.158517
GGT	UKB	ENSG00000186205	2024-03-01	1	220960101	220987735	220960101	-0.211253
GGT	UKB	ENSG00000145416	2024-03-01	4	164445450	165305202	165305202	-0.306473
Glaucoma_Combined	UKB	ENSG00000186205	2024-03-01	1	220960101	220987735	220960101	-0.100264
Glaucoma_Combined	UKB	ENSG00000145416	2024-03-01	4	164445450	165305202	165305202	0.00264922
Glucose	UKB	ENSG00000186205	2024-03-01	1	220960101	220987735	220960101	-0.153471
Glucose	UKB	ENSG00000145416	2024-03-01	4	164445450	165305202	165305202	-0.0852354
Guilty_Feelings	UKB	ENSG00000186205	2024-03-01	1	220960101	220987735	220960101	-0.225123
Guilty_Feelings	UKB	ENSG00000145416	2024-03-01	4	164445450	165305202	165305202	0.325221
ADHD	PASS	ENSG00000117791	2024-03-02	1	220921567	220958150	220921567	0.17769
ADHD	PASS	ENSG00000099785	2024-03-02	19	8478154	8503901	8478154	-0.0073264
Alzheimer	PASS	ENSG00000117791	2024-03-02	1	220921567	220958150	220921567	0.00101118
Alzheimer	PASS	ENSG00000099785	2024-03-02	19	8478154	8503901	8478154	-0.309307
Anorexia	PASS	ENSG00000117791	2024-03-02	1	220921567	220958150	220921567	0.0147018
Anorexia	PASS	ENSG00000099785	2024-03-02	19	8478154	8503901	8478154	0.268317
ASD	PASS	ENSG00000117791	2024-03-02	1	220921567	220958150	220921567	0.0603736
ASD	PASS	ENSG00000099785	2024-03-02	19	8478154	8503901	8478154	0.0896382
Bipolar_Disorder	PASS	ENSG00000117791	2024-03-02	1	220921567	220958150	220921567	0.145632
Bipolar_Disorder	PASS	ENSG00000099785	2024-03-02	19	8478154	8503901	8478154	0.0477748
Celiac	PASS	ENSG00000117791	2024-03-02	1	220921567	220958150	220921567	-0.335878
Celiac	PASS	ENSG00000099785	2024-03-02	19	8478154	8503901	8478154	0.146259
Crohns	PASS	ENSG00000117791	2024-03-02	1	220921567	220958150	220921567	-0.00588189
Crohns	PASS	ENSG00000099785	2024-03-02	19	8478154	8503901	8478154	0.2523
DS	PASS	ENSG00000117791	2024-03-02	1	220921567	220958150	220921567	0.1939
DS	PASS	ENSG00000099785	2024-03-02	19	8478154	8503901	8478154	0.21169
Diverticulitis	PASS	ENSG00000117791	2024-03-02	1	220921567	220958150	220921567	0.00185066
Diverticulitis	PASS	ENSG00000099785	2024-03-02	19	8478154	8503901	8478154	-0.0417926
IBD	PASS	ENSG00000117791	2024-03-02	1	220921567	220958150	220921567	-0.17586
IBD	PASS	ENSG00000099785	2024-03-02	19	8478154	8503901	8478154	0.136613
Lupus	PASS	ENSG00000117791	2024-03-02	1	220921567	220958150	220921567	0.172116
Lupus	PASS	ENSG00000099785	2024-03-02	19	8478154	8503901	8478154	0.206834
MDD	PASS	ENSG00000117791	2024-03-02	1	220921567	220958150	220921567	-0.0863443
MDD	PASS	ENSG00000099785	2024-03-02	19	8478154	8503901	8478154	0.336355
MS	PASS	ENSG00000117791	2024-03-02	1	220921567	220958150	220921567	-0.106469
MS	PASS	ENSG00000099785	2024-03-02	19	8478154	8503901	8478154	0.161093
Neuroticism	PASS	ENSG00000117791	2024-03-02	1	220921567	220958150	220921567	-0.0738317
Neuroticism	PASS	ENSG00000099785	2024-03-02	19	8478154	8503901	8478154	0.110068
RA	PASS	ENSG00000117791	2024-03-02	1	220921567	220958150	220921567	-0.0369839
RA	PASS	ENSG00000099785	2024-03-02	19	8478154	8503901	8478154	0.0293113
Schizophrenia	PASS	ENSG00000117791	2024-03-02	1	220921567	220958150	220921567	0.0189394
Schizophrenia	PASS	ENSG00000099785	2024-03-02	19	8478154	8503901	8478154	0.0755462
UC	PASS	ENSG00000117791	2024-03-02	1	220921567	220958150	220921567	-0.0719779
UC	PASS	ENSG00000099785	2024-03-02	19	8478154	8503901	8478154	0.230219
Cardiovascular_Disease	PASS	ENSG00000117791	2024-03-02	1	220921567	220958150	220921567	0.189315
Cardiovascular_Disease	PASS	ENSG00000099785	2024-03-02	19	8478154	8503901	8478154	0.0963473
AFib	UKB	ENSG00000117791	2024-03-02	1	220921567	220958150	220921567	-0.152304
AFib	UKB	ENSG00000099785	2024-03-02	19	8478154	8503901	8478154	-0.276977
AG	UKB	ENSG00000117791	2024-03-02	1	220921567	220958150	220921567	0.0591678
AG	UKB	ENSG00000099785	2024-03-02	19	8478154	8503901	8478154	0.362118
Age_at_Menarche	UKB	ENSG00000117791	2024-03-02	1	220921567	220958150	220921567	0.0378491
Age_at_Menarche	UKB	ENSG00000099785	2024-03-02	19	8478154	8503901	8478154	-0.311391
Age_at_Menopause	UKB	ENSG00000117791	2024-03-02	1	220921567	220958150	220921567	-0.164589
Age_at_Menopause	UKB	ENSG00000099785	2024-03-02	19	8478154	8503901	8478154	0.0719034
AID_Combined	UKB	ENSG00000117791	2024-03-02	1	220921567	220958150	220921567	-0.307595
AID_Combined	UKB	ENSG00000099785	2024-03-02	19	8478154	8503901	8478154	0.264856
Alb	UKB	ENSG00000117791	2024-03-02	1	220921567	220958150	220921567	0.102962
Alb	UKB	ENSG00000099785	2024-03-02	19	8478154	8503901	8478154	0.395856
ALP	UKB	ENSG00000117791	2024-03-02	1	220921567	220958150	220921567	0.38312
ALP	UKB	ENSG00000099785	2024-03-02	19	8478154	8503901	8478154	-0.123506
ALT	UKB	ENSG00000117791	2024-03-02	1	220921567	220958150	220921567	0.250116
ALT	UKB	ENSG00000099785	2024-03-02	19	8478154	8503901	8478154	0.188066
Alzheimer_LTFH	UKB	ENSG00000117791	2024-03-02	1	220921567	220958150	220921567	-0.0541674
Alzheimer_LTFH	UKB	ENSG00000099785	2024-03-02	19	8478154	8503901	8478154	-0.242276
ApoA	UKB	ENSG00000117791	2024-03-02	1	220921567	220958150	220921567	0.145835
ApoA	UKB	ENSG00000099785	2024-03-02	19	8478154	8503901	8478154	0.326917
ApoB	UKB	ENSG00000117791	2024-03-02	1	220921567	220958150	220921567	0.199818
ApoB	UKB	ENSG00000099785	2024-03-02	19	8478154	8503901	8478154	0.0829084
AST	UKB	ENSG00000117791	2024-03-02	1	220921567	220958150	220921567	0.471419
AST	UKB	ENSG00000099785	2024-03-02	19	8478154	8503901	8478154	0.260842
Asthma	UKB	ENSG00000117791	2024-03-02	1	220921567	220958150	220921567	-0.0669223
Asthma	UKB	ENSG00000099785	2024-03-02	19	8478154	8503901	8478154	0.101669
Balding_Type4	UKB	ENSG00000117791	2024-03-02	1	220921567	220958150	220921567	-0.181759
Balding_Type4	UKB	ENSG00000099785	2024-03-02	19	8478154	8503901	8478154	0.0904199
Baso	UKB	ENSG00000117791	2024-03-02	1	220921567	220958150	220921567	0.187301
Baso	UKB	ENSG00000099785	2024-03-02	19	8478154	8503901	8478154	0.320532
BFP	UKB	ENSG00000117791	2024-03-02	1	220921567	220958150	220921567	-0.415254
BFP	UKB	ENSG00000099785	2024-03-02	19	8478154	8503901	8478154	0.0173187
Blood_Clot_Lung	UKB	ENSG00000117791	2024-03-02	1	220921567	220958150	220921567	-0.178275
Blood_Clot_Lung	UKB	ENSG00000099785	2024-03-02	19	8478154	8503901	8478154	-0.0685554
BMI	UKB	ENSG00000117791	2024-03-02	1	220921567	220958150	220921567	-0.407626
BMI	UKB	ENSG00000099785	2024-03-02	19	8478154	8503901	8478154	0.177705
BrC	UKB	ENSG00000117791	2024-03-02	1	220921567	220958150	220921567	-0.139321
BrC	UKB	ENSG00000099785	2024-03-02	19	8478154	8503901	8478154	0.170166
BW	UKB	ENSG00000117791	2024-03-02	1	220921567	220958150	220921567	-0.327383
BW	UKB	ENSG00000099785	2024-03-02	19	8478154	8503901	8478154	0.0172742
Ca	UKB	ENSG00000117791	2024-03-02	1	220921567	220958150	220921567	0.164875
Ca	UKB	ENSG00000099785	2024-03-02	19	8478154	8503901	8478154	-0.135463
CAD	UKB	ENSG00000117791	2024-03-02	1	220921567	220958150	220921567	0.0541505
CAD	UKB	ENSG00000099785	2024-03-02	19	8478154	8503901	8478154	-0.0561824
Cholelithiasis	UKB	ENSG00000117791	2024-03-02	1	220921567	220958150	220921567	-0.194369
Cholelithiasis	UKB	ENSG00000099785	2024-03-02	19	8478154	8503901	8478154	-0.0793649
CRC	UKB	ENSG00000117791	2024-03-02	1	220921567	220958150	220921567	-0.231036
CRC	UKB	ENSG00000099785	2024-03-02	19	8478154	8503901	8478154	-0.624419
CRP	UKB	ENSG00000117791	2024-03-02	1	220921567	220958150	220921567	-0.287479
CRP	UKB	ENSG00000099785	2024-03-02	19	8478154	8503901	8478154	0.131561
DBP	UKB	ENSG00000117791	2024-03-02	1	220921567	220958150	220921567	-0.1663
DBP	UKB	ENSG00000099785	2024-03-02	19	8478154	8503901	8478154	0.138618
Depression_GP	UKB	ENSG00000117791	2024-03-02	1	220921567	220958150	220921567	-0.0607043
Depression_GP	UKB	ENSG00000099785	2024-03-02	19	8478154	8503901	8478154	0.300272
DVT	UKB	ENSG00000117791	2024-03-02	1	220921567	220958150	220921567	-0.0748099
DVT	UKB	ENSG00000099785	2024-03-02	19	8478154	8503901	8478154	0.0390786
eBMD	UKB	ENSG00000117791	2024-03-02	1	220921567	220958150	220921567	-0.00424614
eBMD	UKB	ENSG00000099785	2024-03-02	19	8478154	8503901	8478154	0.165739
eGFR	UKB	ENSG00000117791	2024-03-02	1	220921567	220958150	220921567	-0.144975
eGFR	UKB	ENSG00000099785	2024-03-02	19	8478154	8503901	8478154	0.529688
eGFRcys	UKB	ENSG00000117791	2024-03-02	1	220921567	220958150	220921567	-0.262338
eGFRcys	UKB	ENSG00000099785	2024-03-02	19	8478154	8503901	8478154	0.0675402
Eosino	UKB	ENSG00000117791	2024-03-02	1	220921567	220958150	220921567	-0.515336
Eosino	UKB	ENSG00000099785	2024-03-02	19	8478154	8503901	8478154	0.0506028
FedUp_Feelings	UKB	ENSG00000117791	2024-03-02	1	220921567	220958150	220921567	-0.163292
FedUp_Feelings	UKB	ENSG00000099785	2024-03-02	19	8478154	8503901	8478154	-0.0851748
FEV1FVC	UKB	ENSG00000117791	2024-03-02	1	220921567	220958150	220921567	0.00207453
FEV1FVC	UKB	ENSG00000099785	2024-03-02	19	8478154	8503901	8478154	0.198439
Fibroblastic_Disorders	UKB	ENSG00000117791	2024-03-02	1	220921567	220958150	220921567	-0.0566063
Fibroblastic_Disorders	UKB	ENSG00000099785	2024-03-02	19	8478154	8503901	8478154	-0.0437734
GGT	UKB	ENSG00000117791	2024-03-02	1	220921567	220958150	220921567	0.509588
GGT	UKB	ENSG00000099785	2024-03-02	19	8478154	8503901	8478154	0.155793
Glaucoma_Combined	UKB	ENSG00000117791	2024-03-02	1	220921567	220958150	220921567	0.0130808
Glaucoma_Combined	UKB	ENSG00000099785	2024-03-02	19	8478154	8503901	8478154	-0.0122727
Glucose	UKB	ENSG00000117791	2024-03-02	1	220921567	220958150	220921567	-0.125464
Glucose	UKB	ENSG00000099785	2024-03-02	19	8478154	8503901	8478154	0.0820107
Guilty_Feelings	UKB	ENSG00000117791	2024-03-02	1	220921567	220958150	220921567	-0.0217507
Guilty_Feelings	UKB	ENSG00000099785	2024-03-02	19	8478154	8503901	8478154	0.0426925
ADHD	PASS	ENSG00000173926	2024-03-03	5	126203406	126366500	126366500	-0.0456045
Alzheimer	PASS	ENSG00000173926	2024-03-03	5	126203406	126366500	126366500	-0.371175
Anorexia	PASS	ENSG00000173926	2024-03-03	5	126203406	126366500	126366500	-0.23624
ASD	PASS	ENSG00000173926	2024-03-03	5	126203406	126366500	126366500	-0.417227
Bipolar_Disorder	PASS	ENSG00000173926	2024-03-03	5	126203406	126366500	126366500	0.141866
Celiac	PASS	ENSG00000173926	2024-03-03	5	126203406	126366500	126366500	0.164192
Crohns	PASS	ENSG00000173926	2024-03-03	5	126203406	126366500	126366500	-0.146936
DS	PASS	ENSG00000173926	2024-03-03	5	126203406	126366500	126366500	0.152255
Diverticulitis	PASS	ENSG00000173926	2024-03-03	5	126203406	126366500	126366500	-0.0360528
IBD	PASS	ENSG00000173926	2024-03-03	5	126203406	126366500	126366500	0.163252
Lupus	PASS	ENSG00000173926	2024-03-03	5	126203406	126366500	126366500	-0.211225
MDD	PASS	ENSG00000173926	2024-03-03	5	126203406	126366500	126366500	-0.082297
MS	PASS	ENSG00000173926	2024-03-03	5	126203406	126366500	126366500	0.637954
Neuroticism	PASS	ENSG00000173926	2024-03-03	5	126203406	126366500	126366500	0.00653059
RA	PASS	ENSG00000173926	2024-03-03	5	126203406	126366500	126366500	0.123926
Schizophrenia	PASS	ENSG00000173926	2024-03-03	5	126203406	126366500	126366500	-0.156658
UC	PASS	ENSG00000173926	2024-03-03	5	126203406	126366500	126366500	0.403006
Cardiovascular_Disease	PASS	ENSG00000173926	2024-03-03	5	126203406	126366500	126366500	-0.108235
AFib	UKB	ENSG00000173926	2024-03-03	5	126203406	126366500	126366500	0.111469
AG	UKB	ENSG00000173926	2024-03-03	5	126203406	126366500	126366500	0.188275
Age_at_Menarche	UKB	ENSG00000173926	2024-03-03	5	126203406	126366500	126366500	-0.799808
Age_at_Menopause	UKB	ENSG00000173926	2024-03-03	5	126203406	126366500	126366500	0.165624
AID_Combined	UKB	ENSG00000173926	2024-03-03	5	126203406	126366500	126366500	0.285028
Alb	UKB	ENSG00000173926	2024-03-03	5	126203406	126366500	126366500	0.34335
ALP	UKB	ENSG00000173926	2024-03-03	5	126203406	126366500	126366500	0.13276
ALT	UKB	ENSG00000173926	2024-03-03	5	126203406	126366500	126366500	0.166323
Alzheimer_LTFH	UKB	ENSG00000173926	2024-03-03	5	126203406	126366500	126366500	-0.181454
ApoA	UKB	ENSG00000173926	2024-03-03	5	126203406	126366500	126366500	-0.0360391
ApoB	UKB	ENSG00000173926	2024-03-03	5	126203406	126366500	126366500	-0.0775358
AST	UKB	ENSG00000173926	2024-03-03	5	126203406	126366500	126366500	0.458394
Asthma	UKB	ENSG00000173926	2024-03-03	5	126203406	126366500	126366500	0.220418
Balding_Type4	UKB	ENSG00000173926	2024-03-03	5	126203406	126366500	126366500	0.0751523
Baso	UKB	ENSG00000173926	2024-03-03	5	126203406	126366500	126366500	0.0798597
BFP	UKB	ENSG00000173926	2024-03-03	5	126203406	126366500	126366500	0.0660566
Blood_Clot_Lung	UKB	ENSG00000173926	2024-03-03	5	126203406	126366500	126366500	-0.290318
BMI	UKB	ENSG00000173926	2024-03-03	5	126203406	126366500	126366500	-0.149388
BrC	UKB	ENSG00000173926	2024-03-03	5	126203406	126366500	126366500	0.216899
BW	UKB	ENSG00000173926	2024-03-03	5	126203406	126366500	126366500	-0.256126
Ca	UKB	ENSG00000173926	2024-03-03	5	126203406	126366500	126366500	0.10164
CAD	UKB	ENSG00000173926	2024-03-03	5	126203406	126366500	126366500	-0.263419
Cholelithiasis	UKB	ENSG00000173926	2024-03-03	5	126203406	126366500	126366500	0.414701
CRC	UKB	ENSG00000173926	2024-03-03	5	126203406	126366500	126366500	0.14602
CRP	UKB	ENSG00000173926	2024-03-03	5	126203406	126366500	126366500	0.0778376
DBP	UKB	ENSG00000173926	2024-03-03	5	126203406	126366500	126366500	0.149435
Depression_GP	UKB	ENSG00000173926	2024-03-03	5	126203406	126366500	126366500	-0.14231
DVT	UKB	ENSG00000173926	2024-03-03	5	126203406	126366500	126366500	0.157794
eBMD	UKB	ENSG00000173926	2024-03-03	5	126203406	126366500	126366500	-0.145134
eGFR	UKB	ENSG00000173926	2024-03-03	5	126203406	126366500	126366500	0.159158
eGFRcys	UKB	ENSG00000173926	2024-03-03	5	126203406	126366500	126366500	0.04006
Eosino	UKB	ENSG00000173926	2024-03-03	5	126203406	126366500	126366500	0.841696
FedUp_Feelings	UKB	ENSG00000173926	2024-03-03	5	126203406	126366500	126366500	-0.182936
FEV1FVC	UKB	ENSG00000173926	2024-03-03	5	126203406	126366500	126366500	0.192746
Fibroblastic_Disorders	UKB	ENSG00000173926	2024-03-03	5	126203406	126366500	126366500	-0.54405
GGT	UKB	ENSG00000173926	2024-03-03	5	126203406	126366500	126366500	0.0808537
Glaucoma_Combined	UKB	ENSG00000173926	2024-03-03	5	126203406	126366500	126366500	0.107592
Glucose	UKB	ENSG00000173926	2024-03-03	5	126203406	126366500	126366500	0.393251
Guilty_Feelings	UKB	ENSG00000173926	2024-03-03	5	126203406	126366500	126366500	-0.0695049
ADHD	PASS	ENSG00000144583	2024-03-04	2	217122588	217236750	217236750	-0.01986
Alzheimer	PASS	ENSG00000144583	2024-03-04	2	217122588	217236750	217236750	0.107079
Anorexia	PASS	ENSG00000144583	2024-03-04	2	217122588	217236750	217236750	0.722919
ASD	PASS	ENSG00000144583	2024-03-04	2	217122588	217236750	217236750	-0.0956299
Bipolar_Disorder	PASS	ENSG00000144583	2024-03-04	2	217122588	217236750	217236750	0.354526
Celiac	PASS	ENSG00000144583	2024-03-04	2	217122588	217236750	217236750	-0.357807
Crohns	PASS	ENSG00000144583	2024-03-04	2	217122588	217236750	217236750	-0.113676
DS	PASS	ENSG00000144583	2024-03-04	2	217122588	217236750	217236750	-0.250376
Diverticulitis	PASS	ENSG00000144583	2024-03-04	2	217122588	217236750	217236750	-0.177918
IBD	PASS	ENSG00000144583	2024-03-04	2	217122588	217236750	217236750	0.132705
Lupus	PASS	ENSG00000144583	2024-03-04	2	217122588	217236750	217236750	0.100494
MDD	PASS	ENSG00000144583	2024-03-04	2	217122588	217236750	217236750	-0.101246
MS	PASS	ENSG00000144583	2024-03-04	2	217122588	217236750	217236750	0.0344926
Neuroticism	PASS	ENSG00000144583	2024-03-04	2	217122588	217236750	217236750	0.553481
RA	PASS	ENSG00000144583	2024-03-04	2	217122588	217236750	217236750	-0.17604
Schizophrenia	PASS	ENSG00000144583	2024-03-04	2	217122588	217236750	217236750	0.230472
UC	PASS	ENSG00000144583	2024-03-04	2	217122588	217236750	217236750	0.25546
Cardiovascular_Disease	PASS	ENSG00000144583	2024-03-04	2	217122588	217236750	217236750	-0.251793
AFib	UKB	ENSG00000144583	2024-03-04	2	217122588	217236750	217236750	-0.404677
AG	UKB	ENSG00000144583	2024-03-04	2	217122588	217236750	217236750	-0.448994
Age_at_Menarche	UKB	ENSG00000144583	2024-03-04	2	217122588	217236750	217236750	-0.0158405
Age_at_Menopause	UKB	ENSG00000144583	2024-03-04	2	217122588	217236750	217236750	-0.0819886
AID_Combined	UKB	ENSG00000144583	2024-03-04	2	217122588	217236750	217236750	-0.238142
Alb	UKB	ENSG00000144583	2024-03-04	2	217122588	217236750	217236750	-0.317299
ALP	UKB	ENSG00000144583	2024-03-04	2	217122588	217236750	217236750	-0.157869
ALT	UKB	ENSG00000144583	2024-03-04	2	217122588	217236750	217236750	-0.315242
Alzheimer_LTFH	UKB	ENSG00000144583	2024-03-04	2	217122588	217236750	217236750	0.33947
ApoA	UKB	ENSG00000144583	2024-03-04	2	217122588	217236750	217236750	-0.229142
ApoB	UKB	ENSG00000144583	2024-03-04	2	217122588	217236750	217236750	-0.163414
AST	UKB	ENSG00000144583	2024-03-04	2	217122588	217236750	217236750	-0.241014
Asthma	UKB	ENSG00000144583	2024-03-04	2	217122588	217236750	217236750	-0.192563
Balding_Type4	UKB	ENSG00000144583	2024-03-04	2	217122588	217236750	217236750	-0.157408
Baso	UKB	ENSG00000144583	2024-03-04	2	217122588	217236750	217236750	-0.291919
BFP	UKB	ENSG00000144583	2024-03-04	2	217122588	217236750	217236750	-0.0280022
Blood_Clot_Lung	UKB	ENSG00000144583	2024-03-04	2	217122588	217236750	217236750	-0.0858409
BMI	UKB	ENSG00000144583	2024-03-04	2	217122588	217236750	217236750	0.1872
BrC	UKB	ENSG00000144583	2024-03-04	2	217122588	217236750	217236750	-0.0968448
BW	UKB	ENSG00000144583	2024-03-04	2	217122588	217236750	217236750	-0.0361776
Ca	UKB	ENSG00000144583	2024-03-04	2	217122588	217236750	217236750	-0.493705
CAD	UKB	ENSG00000144583	2024-03-04	2	217122588	217236750	217236750	-0.0804549
Cholelithiasis	UKB	ENSG00000144583	2024-03-04	2	217122588	217236750	217236750	-0.475017
CRC	UKB	ENSG00000144583	2024-03-04	2	217122588	217236750	217236750	0.314903
CRP	UKB	ENSG00000144583	2024-03-04	2	217122588	217236750	217236750	-0.0279987
DBP	UKB	ENSG00000144583	2024-03-04	2	217122588	217236750	217236750	-0.139278
Depression_GP	UKB	ENSG00000144583	2024-03-04	2	217122588	217236750	217236750	-0.261453
DVT	UKB	ENSG00000144583	2024-03-04	2	217122588	217236750	217236750	-0.17728
eBMD	UKB	ENSG00000144583	2024-03-04	2	217122588	217236750	217236750	-0.655608
eGFR	UKB	ENSG00000144583	2024-03-04	2	217122588	217236750	217236750	-0.617714
eGFRcys	UKB	ENSG00000144583	2024-03-04	2	217122588	217236750	217236750	-0.632714
Eosino	UKB	ENSG00000144583	2024-03-04	2	217122588	217236750	217236750	-0.804034
FedUp_Feelings	UKB	ENSG00000144583	2024-03-04	2	217122588	217236750	217236750	0.24159
FEV1FVC	UKB	ENSG00000144583	2024-03-04	2	217122588	217236750	217236750	-0.370651
Fibroblastic_Disorders	UKB	ENSG00000144583	2024-03-04	2	217122588	217236750	217236750	0.255489
GGT	UKB	ENSG00000144583	2024-03-04	2	217122588	217236750	217236750	-0.236
Glaucoma_Combined	UKB	ENSG00000144583	2024-03-04	2	217122588	217236750	217236750	-0.0295751
Glucose	UKB	ENSG00000144583	2024-03-04	2	217122588	217236750	217236750	0.113254
Guilty_Feelings	UKB	ENSG00000144583	2024-03-04	2	217122588	217236750	217236750	0.197573
ADHD	PASS	ENSG00000198060	2024-03-05	10	94050920	94113721	94050920	0.129465
Alzheimer	PASS	ENSG00000198060	2024-03-05	10	94050920	94113721	94050920	-0.13029
Anorexia	PASS	ENSG00000198060	2024-03-05	10	94050920	94113721	94050920	-0.271894
ASD	PASS	ENSG00000198060	2024-03-05	10	94050920	94113721	94050920	-0.166498
Bipolar_Disorder	PASS	ENSG00000198060	2024-03-05	10	94050920	94113721	94050920	-0.145485
Celiac	PASS	ENSG00000198060	2024-03-05	10	94050920	94113721	94050920	-0.0202167
Crohns	PASS	ENSG00000198060	2024-03-05	10	94050920	94113721	94050920	-0.0926972
DS	PASS	ENSG00000198060	2024-03-05	10	94050920	94113721	94050920	-0.346729
Diverticulitis	PASS	ENSG00000198060	2024-03-05	10	94050920	94113721	94050920	-0.232506
IBD	PASS	ENSG00000198060	2024-03-05	10	94050920	94113721	94050920	0.105546
Lupus	PASS	ENSG00000198060	2024-03-05	10	94050920	94113721	94050920	-0.0283045
MDD	PASS	ENSG00000198060	2024-03-05	10	94050920	94113721	94050920	-0.107977
MS	PASS	ENSG00000198060	2024-03-05	10	94050920	94113721	94050920	0.190566
Neuroticism	PASS	ENSG00000198060	2024-03-05	10	94050920	94113721	94050920	-0.171813
RA	PASS	ENSG00000198060	2024-03-05	10	94050920	94113721	94050920	0.0246595
Schizophrenia	PASS	ENSG00000198060	2024-03-05	10	94050920	94113721	94050920	-0.109161
UC	PASS	ENSG00000198060	2024-03-05	10	94050920	94113721	94050920	0.189907
Cardiovascular_Disease	PASS	ENSG00000198060	2024-03-05	10	94050920	94113721	94050920	-0.058082
AFib	UKB	ENSG00000198060	2024-03-05	10	94050920	94113721	94050920	-0.203845
AG	UKB	ENSG00000198060	2024-03-05	10	94050920	94113721	94050920	-0.285904
Age_at_Menarche	UKB	ENSG00000198060	2024-03-05	10	94050920	94113721	94050920	-0.257258
Age_at_Menopause	UKB	ENSG00000198060	2024-03-05	10	94050920	94113721	94050920	0.00823606
AID_Combined	UKB	ENSG00000198060	2024-03-05	10	94050920	94113721	94050920	-0.0654762
Alb	UKB	ENSG00000198060	2024-03-05	10	94050920	94113721	94050920	-0.223028
ALP	UKB	ENSG00000198060	2024-03-05	10	94050920	94113721	94050920	0.0883271
ALT	UKB	ENSG00000198060	2024-03-05	10	94050920	94113721	94050920	0.313558
Alzheimer_LTFH	UKB	ENSG00000198060	2024-03-05	10	94050920	94113721	94050920	-0.213567
ApoA	UKB	ENSG00000198060	2024-03-05	10	94050920	94113721	94050920	0.157156
ApoB	UKB	ENSG00000198060	2024-03-05	10	94050920	94113721	94050920	-0.0831133
AST	UKB	ENSG00000198060	2024-03-05	10	94050920	94113721	94050920	0.145345
Asthma	UKB	ENSG00000198060	2024-03-05	10	94050920	94113721	94050920	-0.0708429
Balding_Type4	UKB	ENSG00000198060	2024-03-05	10	94050920	94113721	94050920	0.11858
Baso	UKB	ENSG00000198060	2024-03-05	10	94050920	94113721	94050920	0.189802
BFP	UKB	ENSG00000198060	2024-03-05	10	94050920	94113721	94050920	-0.0992702
Blood_Clot_Lung	UKB	ENSG00000198060	2024-03-05	10	94050920	94113721	94050920	0.0926917
BMI	UKB	ENSG00000198060	2024-03-05	10	94050920	94113721	94050920	-0.066428
BrC	UKB	ENSG00000198060	2024-03-05	10	94050920	94113721	94050920	0.199521
BW	UKB	ENSG00000198060	2024-03-05	10	94050920	94113721	94050920	-0.0939648
Ca	UKB	ENSG00000198060	2024-03-05	10	94050920	94113721	94050920	-0.0588137
CAD	UKB	ENSG00000198060	2024-03-05	10	94050920	94113721	94050920	-0.0906396
Cholelithiasis	UKB	ENSG00000198060	2024-03-05	10	94050920	94113721	94050920	-0.0809534
CRC	UKB	ENSG00000198060	2024-03-05	10	94050920	94113721	94050920	-0.0767521
CRP	UKB	ENSG00000198060	2024-03-05	10	94050920	94113721	94050920	-0.117759
DBP	UKB	ENSG00000198060	2024-03-05	10	94050920	94113721	94050920	-0.0299075
Depression_GP	UKB	ENSG00000198060	2024-03-05	10	94050920	94113721	94050920	-0.0150501
DVT	UKB	ENSG00000198060	2024-03-05	10	94050920	94113721	94050920	0.0387182
eBMD	UKB	ENSG00000198060	2024-03-05	10	94050920	94113721	94050920	0.119257
eGFR	UKB	ENSG00000198060	2024-03-05	10	94050920	94113721	94050920	0.0776637
eGFRcys	UKB	ENSG00000198060	2024-03-05	10	94050920	94113721	94050920	0.0253787
Eosino	UKB	ENSG00000198060	2024-03-05	10	94050920	94113721	94050920	0.170295
FedUp_Feelings	UKB	ENSG00000198060	2024-03-05	10	94050920	94113721	94050920	0.0318386
FEV1FVC	UKB	ENSG00000198060	2024-03-05	10	94050920	94113721	94050920	0.00113365
Fibroblastic_Disorders	UKB	ENSG00000198060	2024-03-05	10	94050920	94113721	94050920	-0.154512
GGT	UKB	ENSG00000198060	2024-03-05	10	94050920	94113721	94050920	0.234588
Glaucoma_Combined	UKB	ENSG00000198060	2024-03-05	10	94050920	94113721	94050920	-0.0865622
Glucose	UKB	ENSG00000198060	2024-03-05	10	94050920	94113721	94050920	0.0391068
Guilty_Feelings	UKB	ENSG00000198060	2024-03-05	10	94050920	94113721	94050920	-0.239703
ADHD	PASS	ENSG00000145495	2024-03-06	5	10353815	10440500	10353815	-0.388716
Alzheimer	PASS	ENSG00000145495	2024-03-06	5	10353815	10440500	10353815	0.134997
Anorexia	PASS	ENSG00000145495	2024-03-06	5	10353815	10440500	10353815	0.135628
ASD	PASS	ENSG00000145495	2024-03-06	5	10353815	10440500	10353815	0.0988296
Bipolar_Disorder	PASS	ENSG00000145495	2024-03-06	5	10353815	10440500	10353815	-0.146474
Celiac	PASS	ENSG00000145495	2024-03-06	5	10353815	10440500	10353815	-0.368427
Crohns	PASS	ENSG00000145495	2024-03-06	5	10353815	10440500	10353815	0.0127316
DS	PASS	ENSG00000145495	2024-03-06	5	10353815	10440500	10353815	0.222257
Diverticulitis	PASS	ENSG00000145495	2024-03-06	5	10353815	10440500	10353815	-0.135727
IBD	PASS	ENSG00000145495	2024-03-06	5	10353815	10440500	10353815	-0.232016
Lupus	PASS	ENSG00000145495	2024-03-06	5	10353815	10440500	10353815	-0.0255351
MDD	PASS	ENSG00000145495	2024-03-06	5	10353815	10440500	10353815	0.189429
MS	PASS	ENSG00000145495	2024-03-06	5	10353815	10440500	10353815	-0.0531691
Neuroticism	PASS	ENSG00000145495	2024-03-06	5	10353815	10440500	10353815	0.224207
RA	PASS	ENSG00000145495	2024-03-06	5	10353815	10440500	10353815	0.0102163
Schizophrenia	PASS	ENSG00000145495	2024-03-06	5	10353815	10440500	10353815	0.468925
UC	PASS	ENSG00000145495	2024-03-06	5	10353815	10440500	10353815	0.00193793
Cardiovascular_Disease	PASS	ENSG00000145495	2024-03-06	5	10353815	10440500	10353815	0.248562
AFib	UKB	ENSG00000145495	2024-03-06	5	10353815	10440500	10353815	0.0174263
AG	UKB	ENSG00000145495	2024-03-06	5	10353815	10440500	10353815	0.287157
Age_at_Menarche	UKB	ENSG00000145495	2024-03-06	5	10353815	10440500	10353815	0.437702
Age_at_Menopause	UKB	ENSG00000145495	2024-03-06	5	10353815	10440500	10353815	0.210992
AID_Combined	UKB	ENSG00000145495	2024-03-06	5	10353815	10440500	10353815	0.0922735
Alb	UKB	ENSG00000145495	2024-03-06	5	10353815	10440500	10353815	0.30216
ALP	UKB	ENSG00000145495	2024-03-06	5	10353815	10440500	10353815	0.244795
ALT	UKB	ENSG00000145495	2024-03-06	5	10353815	10440500	10353815	0.103926
Alzheimer_LTFH	UKB	ENSG00000145495	2024-03-06	5	10353815	10440500	10353815	-0.465529
ApoA	UKB	ENSG00000145495	2024-03-06	5	10353815	10440500	10353815	0.483194
ApoB	UKB	ENSG00000145495	2024-03-06	5	10353815	10440500	10353815	0.0914514
AST	UKB	ENSG00000145495	2024-03-06	5	10353815	10440500	10353815	0.0588605
Asthma	UKB	ENSG00000145495	2024-03-06	5	10353815	10440500	10353815	0.134866
Balding_Type4	UKB	ENSG00000145495	2024-03-06	5	10353815	10440500	10353815	0.00531744
Baso	UKB	ENSG00000145495	2024-03-06	5	10353815	10440500	10353815	0.146266
BFP	UKB	ENSG00000145495	2024-03-06	5	10353815	10440500	10353815	0.512471
Blood_Clot_Lung	UKB	ENSG00000145495	2024-03-06	5	10353815	10440500	10353815	0.658582
BMI	UKB	ENSG00000145495	2024-03-06	5	10353815	10440500	10353815	0.440637
BrC	UKB	ENSG00000145495	2024-03-06	5	10353815	10440500	10353815	-0.22025
BW	UKB	ENSG00000145495	2024-03-06	5	10353815	10440500	10353815	0.380718
Ca	UKB	ENSG00000145495	2024-03-06	5	10353815	10440500	10353815	0.198982
CAD	UKB	ENSG00000145495	2024-03-06	5	10353815	10440500	10353815	0.0700789
Cholelithiasis	UKB	ENSG00000145495	2024-03-06	5	10353815	10440500	10353815	-0.13746
CRC	UKB	ENSG00000145495	2024-03-06	5	10353815	10440500	10353815	-0.00667748
CRP	UKB	ENSG00000145495	2024-03-06	5	10353815	10440500	10353815	0.332138
DBP	UKB	ENSG00000145495	2024-03-06	5	10353815	10440500	10353815	0.32325
Depression_GP	UKB	ENSG00000145495	2024-03-06	5	10353815	10440500	10353815	0.412562
DVT	UKB	ENSG00000145495	2024-03-06	5	10353815	10440500	10353815	0.129519
eBMD	UKB	ENSG00000145495	2024-03-06	5	10353815	10440500	10353815	0.142395
eGFR	UKB	ENSG00000145495	2024-03-06	5	10353815	10440500	10353815	0.469025
eGFRcys	UKB	ENSG00000145495	2024-03-06	5	10353815	10440500	10353815	0.441446
Eosino	UKB	ENSG00000145495	2024-03-06	5	10353815	10440500	10353815	0.216984
FedUp_Feelings	UKB	ENSG00000145495	2024-03-06	5	10353815	10440500	10353815	-0.119657
FEV1FVC	UKB	ENSG00000145495	2024-03-06	5	10353815	10440500	10353815	0.157595
Fibroblastic_Disorders	UKB	ENSG00000145495	2024-03-06	5	10353815	10440500	10353815	-0.185503
GGT	UKB	ENSG00000145495	2024-03-06	5	10353815	10440500	10353815	0.23149
Glaucoma_Combined	UKB	ENSG00000145495	2024-03-06	5	10353815	10440500	10353815	0.143888
Glucose	UKB	ENSG00000145495	2024-03-06	5	10353815	10440500	10353815	0.365986
Guilty_Feelings	UKB	ENSG00000145495	2024-03-06	5	10353815	10440500	10353815	-0.0870914
ADHD	PASS	ENSG00000136536	2024-03-07	2	160569000	160627538	160569000	-0.149614
Alzheimer	PASS	ENSG00000136536	2024-03-07	2	160569000	160627538	160569000	0.187369
Anorexia	PASS	ENSG00000136536	2024-03-07	2	160569000	160627538	160569000	0.0313874
ASD	PASS	ENSG00000136536	2024-03-07	2	160569000	160627538	160569000	0.117792
Bipolar_Disorder	PASS	ENSG00000136536	2024-03-07	2	160569000	160627538	160569000	0.010376
Celiac	PASS	ENSG00000136536	2024-03-07	2	160569000	160627538	160569000	0.280544
Crohns	PASS	ENSG00000136536	2024-03-07	2	160569000	160627538	160569000	0.158067
DS	PASS	ENSG00000136536	2024-03-07	2	160569000	160627538	160569000	-0.252513
Diverticulitis	PASS	ENSG00000136536	2024-03-07	2	160569000	160627538	160569000	-0.058553
IBD	PASS	ENSG00000136536	2024-03-07	2	160569000	160627538	160569000	0.278737
Lupus	PASS	ENSG00000136536	2024-03-07	2	160569000	160627538	160569000	-0.0537465
MDD	PASS	ENSG00000136536	2024-03-07	2	160569000	160627538	160569000	0.3447
MS	PASS	ENSG00000136536	2024-03-07	2	160569000	160627538	160569000	-0.107487
Neuroticism	PASS	ENSG00000136536	2024-03-07	2	160569000	160627538	160569000	0.191711
RA	PASS	ENSG00000136536	2024-03-07	2	160569000	160627538	160569000	-0.0256573
Schizophrenia	PASS	ENSG00000136536	2024-03-07	2	160569000	160627538	160569000	-0.0311886
UC	PASS	ENSG00000136536	2024-03-07	2	160569000	160627538	160569000	-0.0224233
Cardiovascular_Disease	PASS	ENSG00000136536	2024-03-07	2	160569000	160627538	160569000	0.0820246
AFib	UKB	ENSG00000136536	2024-03-07	2	160569000	160627538	160569000	-0.037896
AG	UKB	ENSG00000136536	2024-03-07	2	160569000	160627538	160569000	0.0674899
Age_at_Menarche	UKB	ENSG00000136536	2024-03-07	2	160569000	160627538	160569000	-0.0410369
Age_at_Menopause	UKB	ENSG00000136536	2024-03-07	2	160569000	160627538	160569000	0.131545
AID_Combined	UKB	ENSG00000136536	2024-03-07	2	160569000	160627538	160569000	0.0147945
Alb	UKB	ENSG00000136536	2024-03-07	2	160569000	160627538	160569000	-0.0809322
ALP	UKB	ENSG00000136536	2024-03-07	2	160569000	160627538	160569000	0.0646364
ALT	UKB	ENSG00000136536	2024-03-07	2	160569000	160627538	160569000	-0.105487
Alzheimer_LTFH	UKB	ENSG00000136536	2024-03-07	2	160569000	160627538	160569000	0.0483363
ApoA	UKB	ENSG00000136536	2024-03-07	2	160569000	160627538	160569000	-0.0161072
ApoB	UKB	ENSG00000136536	2024-03-07	2	160569000	160627538	160569000	-0.0499624
AST	UKB	ENSG00000136536	2024-03-07	2	160569000	160627538	160569000	-0.136096
Asthma	UKB	ENSG00000136536	2024-03-07	2	160569000	160627538	160569000	0.24927
Balding_Type4	UKB	ENSG00000136536	2024-03-07	2	160569000	160627538	160569000	0.0848318
Baso	UKB	ENSG00000136536	2024-03-07	2	160569000	160627538	160569000	0.197441
BFP	UKB	ENSG00000136536	2024-03-07	2	160569000	160627538	160569000	0.0746626
Blood_Clot_Lung	UKB	ENSG00000136536	2024-03-07	2	160569000	160627538	160569000	-0.100711
BMI	UKB	ENSG00000136536	2024-03-07	2	160569000	160627538	160569000	0.106692
BrC	UKB	ENSG00000136536	2024-03-07	2	160569000	160627538	160569000	-0.0840711
BW	UKB	ENSG00000136536	2024-03-07	2	160569000	160627538	160569000	0.0990663
Ca	UKB	ENSG00000136536	2024-03-07	2	160569000	160627538	160569000	0.03527
CAD	UKB	ENSG00000136536	2024-03-07	2	160569000	160627538	160569000	-0.118621
Cholelithiasis	UKB	ENSG00000136536	2024-03-07	2	160569000	160627538	160569000	0.353926
CRC	UKB	ENSG00000136536	2024-03-07	2	160569000	160627538	160569000	-0.208861
CRP	UKB	ENSG00000136536	2024-03-07	2	160569000	160627538	160569000	0.0141563
DBP	UKB	ENSG00000136536	2024-03-07	2	160569000	160627538	160569000	0.0244571
Depression_GP	UKB	ENSG00000136536	2024-03-07	2	160569000	160627538	160569000	0.0467093
DVT	UKB	ENSG00000136536	2024-03-07	2	160569000	160627538	160569000	0.209516
eBMD	UKB	ENSG00000136536	2024-03-07	2	160569000	160627538	160569000	0.0992475
eGFR	UKB	ENSG00000136536	2024-03-07	2	160569000	160627538	160569000	-0.0121388
eGFRcys	UKB	ENSG00000136536	2024-03-07	2	160569000	160627538	160569000	0.0673648
Eosino	UKB	ENSG00000136536	2024-03-07	2	160569000	160627538	160569000	0.380078
FedUp_Feelings	UKB	ENSG00000136536	2024-03-07	2	160569000	160627538	160569000	0.0248914
FEV1FVC	UKB	ENSG00000136536	2024-03-07	2	160569000	160627538	160569000	0.124993
Fibroblastic_Disorders	UKB	ENSG00000136536	2024-03-07	2	160569000	160627538	160569000	-0.250554
GGT	UKB	ENSG00000136536	2024-03-07	2	160569000	160627538	160569000	-0.191938
Glaucoma_Combined	UKB	ENSG00000136536	2024-03-07	2	160569000	160627538	160569000	-0.194109
Glucose	UKB	ENSG00000136536	2024-03-07	2	160569000	160627538	160569000	0.142822
Guilty_Feelings	UKB	ENSG00000136536	2024-03-07	2	160569000	160627538	160569000	0.156301
ADHD	PASS	ENSG00000165406	2024-03-08	10	45950035	46090354	46090354	0.0722882
Alzheimer	PASS	ENSG00000165406	2024-03-08	10	45950035	46090354	46090354	0.0341149
Anorexia	PASS	ENSG00000165406	2024-03-08	10	45950035	46090354	46090354	0.0226145
ASD	PASS	ENSG00000165406	2024-03-08	10	45950035	46090354	46090354	0.138251
Bipolar_Disorder	PASS	ENSG00000165406	2024-03-08	10	45950035	46090354	46090354	0.457608
Celiac	PASS	ENSG00000165406	2024-03-08	10	45950035	46090354	46090354	0.326825
Crohns	PASS	ENSG00000165406	2024-03-08	10	45950035	46090354	46090354	0.0251963
DS	PASS	ENSG00000165406	2024-03-08	10	45950035	46090354	46090354	0.398422
Diverticulitis	PASS	ENSG00000165406	2024-03-08	10	45950035	46090354	46090354	0.0950999
IBD	PASS	ENSG00000165406	2024-03-08	10	45950035	46090354	46090354	-0.0981994
Lupus	PASS	ENSG00000165406	2024-03-08	10	45950035	46090354	46090354	0.365782
MDD	PASS	ENSG00000165406	2024-03-08	10	45950035	46090354	46090354	0.132406
MS	PASS	ENSG00000165406	2024-03-08	10	45950035	46090354	46090354	0.196954
Neuroticism	PASS	ENSG00000165406	2024-03-08	10	45950035	46090354	46090354	0.0580907
RA	PASS	ENSG00000165406	2024-03-08	10	45950035	46090354	46090354	0.21775
Schizophrenia	PASS	ENSG00000165406	2024-03-08	10	45950035	46090354	46090354	0.236407
UC	PASS	ENSG00000165406	2024-03-08	10	45950035	46090354	46090354	-0.286018
Cardiovascular_Disease	PASS	ENSG00000165406	2024-03-08	10	45950035	46090354	46090354	0.197298
AFib	UKB	ENSG00000165406	2024-03-08	10	45950035	46090354	46090354	-0.444024
AG	UKB	ENSG00000165406	2024-03-08	10	45950035	46090354	46090354	0.39798
Age_at_Menarche	UKB	ENSG00000165406	2024-03-08	10	45950035	46090354	46090354	0.171339
Age_at_Menopause	UKB	ENSG00000165406	2024-03-08	10	45950035	46090354	46090354	0.192619
AID_Combined	UKB	ENSG00000165406	2024-03-08	10	45950035	46090354	46090354	0.251973
Alb	UKB	ENSG00000165406	2024-03-08	10	45950035	46090354	46090354	0.50334
ALP	UKB	ENSG00000165406	2024-03-08	10	45950035	46090354	46090354	0.537456
ALT	UKB	ENSG00000165406	2024-03-08	10	45950035	46090354	46090354	0.357868
Alzheimer_LTFH	UKB	ENSG00000165406	2024-03-08	10	45950035	46090354	46090354	0.340893
ApoA	UKB	ENSG00000165406	2024-03-08	10	45950035	46090354	46090354	0.597094
ApoB	UKB	ENSG00000165406	2024-03-08	10	45950035	46090354	46090354	0.28519
AST	UKB	ENSG00000165406	2024-03-08	10	45950035	46090354	46090354	0.846769
Asthma	UKB	ENSG00000165406	2024-03-08	10	45950035	46090354	46090354	0.0368967
Balding_Type4	UKB	ENSG00000165406	2024-03-08	10	45950035	46090354	46090354	-0.0155012
Baso	UKB	ENSG00000165406	2024-03-08	10	45950035	46090354	46090354	0.775047
BFP	UKB	ENSG00000165406	2024-03-08	10	45950035	46090354	46090354	0.144354
Blood_Clot_Lung	UKB	ENSG00000165406	2024-03-08	10	45950035	46090354	46090354	0.150742
BMI	UKB	ENSG00000165406	2024-03-08	10	45950035	46090354	46090354	0.272691
BrC	UKB	ENSG00000165406	2024-03-08	10	45950035	46090354	46090354	0.00302209
BW	UKB	ENSG00000165406	2024-03-08	10	45950035	46090354	46090354	0.19882
Ca	UKB	ENSG00000165406	2024-03-08	10	45950035	46090354	46090354	0.738659
CAD	UKB	ENSG00000165406	2024-03-08	10	45950035	46090354	46090354	0.0678536
Cholelithiasis	UKB	ENSG00000165406	2024-03-08	10	45950035	46090354	46090354	1.04556
CRC	UKB	ENSG00000165406	2024-03-08	10	45950035	46090354	46090354	0.0968557
CRP	UKB	ENSG00000165406	2024-03-08	10	45950035	46090354	46090354	0.387155
DBP	UKB	ENSG00000165406	2024-03-08	10	45950035	46090354	46090354	0.306517
Depression_GP	UKB	ENSG00000165406	2024-03-08	10	45950035	46090354	46090354	0.276069
DVT	UKB	ENSG00000165406	2024-03-08	10	45950035	46090354	46090354	0.38342
eBMD	UKB	ENSG00000165406	2024-03-08	10	45950035	46090354	46090354	0.264249
eGFR	UKB	ENSG00000165406	2024-03-08	10	45950035	46090354	46090354	0.570562
eGFRcys	UKB	ENSG00000165406	2024-03-08	10	45950035	46090354	46090354	0.622439
Eosino	UKB	ENSG00000165406	2024-03-08	10	45950035	46090354	46090354	0.629965
FedUp_Feelings	UKB	ENSG00000165406	2024-03-08	10	45950035	46090354	46090354	0.200871
FEV1FVC	UKB	ENSG00000165406	2024-03-08	10	45950035	46090354	46090354	0.00656604
Fibroblastic_Disorders	UKB	ENSG00000165406	2024-03-08	10	45950035	46090354	46090354	-0.01125
GGT	UKB	ENSG00000165406	2024-03-08	10	45950035	46090354	46090354	0.646815
Glaucoma_Combined	UKB	ENSG00000165406	2024-03-08	10	45950035	46090354	46090354	0.173057
Glucose	UKB	ENSG00000165406	2024-03-08	10	45950035	46090354	46090354	0.512404
Guilty_Feelings	UKB	ENSG00000165406	2024-03-08	10	45950035	46090354	46090354	0.43112
ADHD	PASS	ENSG00000139266	2024-03-09	12	58148881	58154190	58148881	0.113421
Alzheimer	PASS	ENSG00000139266	2024-03-09	12	58148881	58154190	58148881	0.331274
Anorexia	PASS	ENSG00000139266	2024-03-09	12	58148881	58154190	58148881	-0.174315
ASD	PASS	ENSG00000139266	2024-03-09	12	58148881	58154190	58148881	0.246681
Bipolar_Disorder	PASS	ENSG00000139266	2024-03-09	12	58148881	58154190	58148881	0.0537789
Celiac	PASS	ENSG00000139266	2024-03-09	12	58148881	58154190	58148881	-0.148185
Crohns	PASS	ENSG00000139266	2024-03-09	12	58148881	58154190	58148881	0.0903197
DS	PASS	ENSG00000139266	2024-03-09	12	58148881	58154190	58148881	0.143255
Diverticulitis	PASS	ENSG00000139266	2024-03-09	12	58148881	58154190	58148881	-0.0914634
IBD	PASS	ENSG00000139266	2024-03-09	12	58148881	58154190	58148881	-0.326731
Lupus	PASS	ENSG00000139266	2024-03-09	12	58148881	58154190	58148881	0.038132
MDD	PASS	ENSG00000139266	2024-03-09	12	58148881	58154190	58148881	0.195116
MS	PASS	ENSG00000139266	2024-03-09	12	58148881	58154190	58148881	0.00903493
Neuroticism	PASS	ENSG00000139266	2024-03-09	12	58148881	58154190	58148881	-0.00592448
RA	PASS	ENSG00000139266	2024-03-09	12	58148881	58154190	58148881	0.104549
Schizophrenia	PASS	ENSG00000139266	2024-03-09	12	58148881	58154190	58148881	0.247188
UC	PASS	ENSG00000139266	2024-03-09	12	58148881	58154190	58148881	-0.265937
Cardiovascular_Disease	PASS	ENSG00000139266	2024-03-09	12	58148881	58154190	58148881	0.157147
AFib	UKB	ENSG00000139266	2024-03-09	12	58148881	58154190	58148881	-0.0148073
AG	UKB	ENSG00000139266	2024-03-09	12	58148881	58154190	58148881	0.445217
Age_at_Menarche	UKB	ENSG00000139266	2024-03-09	12	58148881	58154190	58148881	0.101782
Age_at_Menopause	UKB	ENSG00000139266	2024-03-09	12	58148881	58154190	58148881	0.107752
AID_Combined	UKB	ENSG00000139266	2024-03-09	12	58148881	58154190	58148881	0.265831
Alb	UKB	ENSG00000139266	2024-03-09	12	58148881	58154190	58148881	0.195899
ALP	UKB	ENSG00000139266	2024-03-09	12	58148881	58154190	58148881	0.418302
ALT	UKB	ENSG00000139266	2024-03-09	12	58148881	58154190	58148881	0.234232
Alzheimer_LTFH	UKB	ENSG00000139266	2024-03-09	12	58148881	58154190	58148881	0.0803132
ApoA	UKB	ENSG00000139266	2024-03-09	12	58148881	58154190	58148881	0.173866
ApoB	UKB	ENSG00000139266	2024-03-09	12	58148881	58154190	58148881	0.125798
AST	UKB	ENSG00000139266	2024-03-09	12	58148881	58154190	58148881	0.218291
Asthma	UKB	ENSG00000139266	2024-03-09	12	58148881	58154190	58148881	0.428077
Balding_Type4	UKB	ENSG00000139266	2024-03-09	12	58148881	58154190	58148881	0.000695144
Baso	UKB	ENSG00000139266	2024-03-09	12	58148881	58154190	58148881	0.056991
BFP	UKB	ENSG00000139266	2024-03-09	12	58148881	58154190	58148881	0.4741
Blood_Clot_Lung	UKB	ENSG00000139266	2024-03-09	12	58148881	58154190	58148881	-0.0305475
BMI	UKB	ENSG00000139266	2024-03-09	12	58148881	58154190	58148881	0.600706
BrC	UKB	ENSG00000139266	2024-03-09	12	58148881	58154190	58148881	-0.101559
BW	UKB	ENSG00000139266	2024-03-09	12	58148881	58154190	58148881	0.665295
Ca	UKB	ENSG00000139266	2024-03-09	12	58148881	58154190	58148881	0.502181
CAD	UKB	ENSG00000139266	2024-03-09	12	58148881	58154190	58148881	-0.0875495
Cholelithiasis	UKB	ENSG00000139266	2024-03-09	12	58148881	58154190	58148881	0.399785
CRC	UKB	ENSG00000139266	2024-03-09	12	58148881	58154190	58148881	-0.0738351
CRP	UKB	ENSG00000139266	2024-03-09	12	58148881	58154190	58148881	0.297419
DBP	UKB	ENSG00000139266	2024-03-09	12	58148881	58154190	58148881	0.0933421
Depression_GP	UKB	ENSG00000139266	2024-03-09	12	58148881	58154190	58148881	0.0761785
DVT	UKB	ENSG00000139266	2024-03-09	12	58148881	58154190	58148881	0.247339
eBMD	UKB	ENSG00000139266	2024-03-09	12	58148881	58154190	58148881	0.0202868
eGFR	UKB	ENSG00000139266	2024-03-09	12	58148881	58154190	58148881	0.535806
eGFRcys	UKB	ENSG00000139266	2024-03-09	12	58148881	58154190	58148881	0.584207
Eosino	UKB	ENSG00000139266	2024-03-09	12	58148881	58154190	58148881	0.445406
FedUp_Feelings	UKB	ENSG00000139266	2024-03-09	12	58148881	58154190	58148881	0.00757626
FEV1FVC	UKB	ENSG00000139266	2024-03-09	12	58148881	58154190	58148881	0.0883443
Fibroblastic_Disorders	UKB	ENSG00000139266	2024-03-09	12	58148881	58154190	58148881	0.332927
GGT	UKB	ENSG00000139266	2024-03-09	12	58148881	58154190	58148881	0.493766
Glaucoma_Combined	UKB	ENSG00000139266	2024-03-09	12	58148881	58154190	58148881	0.0074744
Glucose	UKB	ENSG00000139266	2024-03-09	12	58148881	58154190	58148881	0.230281
Guilty_Feelings	UKB	ENSG00000139266	2024-03-09	12	58148881	58154190	58148881	0.044434
ADHD	PASS	ENSG00000173838	2024-03-10	17	60778675	60885705	60885705	-0.179195
Alzheimer	PASS	ENSG00000173838	2024-03-10	17	60778675	60885705	60885705	0.0945661
Anorexia	PASS	ENSG00000173838	2024-03-10	17	60778675	60885705	60885705	-0.0403918
ASD	PASS	ENSG00000173838	2024-03-10	17	60778675	60885705	60885705	-0.223168
Bipolar_Disorder	PASS	ENSG00000173838	2024-03-10	17	60778675	60885705	60885705	0.121194
Celiac	PASS	ENSG00000173838	2024-03-10	17	60778675	60885705	60885705	-0.0735541
Crohns	PASS	ENSG00000173838	2024-03-10	17	60778675	60885705	60885705	0.116505
DS	PASS	ENSG00000173838	2024-03-10	17	60778675	60885705	60885705	-0.0632801
Diverticulitis	PASS	ENSG00000173838	2024-03-10	17	60778675	60885705	60885705	0.100373
IBD	PASS	ENSG00000173838	2024-03-10	17	60778675	60885705	60885705	0.0600781
Lupus	PASS	ENSG00000173838	2024-03-10	17	60778675	60885705	60885705	-0.0533868
MDD	PASS	ENSG00000173838	2024-03-10	17	60778675	60885705	60885705	-0.0437543
MS	PASS	ENSG00000173838	2024-03-10	17	60778675	60885705	60885705	0.218733
Neuroticism	PASS	ENSG00000173838	2024-03-10	17	60778675	60885705	60885705	-0.0151202
RA	PASS	ENSG00000173838	2024-03-10	17	60778675	60885705	60885705	-0.115864
Schizophrenia	PASS	ENSG00000173838	2024-03-10	17	60778675	60885705	60885705	-0.0641815
UC	PASS	ENSG00000173838	2024-03-10	17	60778675	60885705	60885705	0.266567
Cardiovascular_Disease	PASS	ENSG00000173838	2024-03-10	17	60778675	60885705	60885705	-0.0356718
AFib	UKB	ENSG00000173838	2024-03-10	17	60778675	60885705	60885705	-0.0807418
AG	UKB	ENSG00000173838	2024-03-10	17	60778675	60885705	60885705	-0.355264
Age_at_Menarche	UKB	ENSG00000173838	2024-03-10	17	60778675	60885705	60885705	0.0656994
Age_at_Menopause	UKB	ENSG00000173838	2024-03-10	17	60778675	60885705	60885705	0.129744
AID_Combined	UKB	ENSG00000173838	2024-03-10	17	60778675	60885705	60885705	-0.0383324
Alb	UKB	ENSG00000173838	2024-03-10	17	60778675	60885705	60885705	-0.224458
ALP	UKB	ENSG00000173838	2024-03-10	17	60778675	60885705	60885705	-0.380371
ALT	UKB	ENSG00000173838	2024-03-10	17	60778675	60885705	60885705	-0.271003
Alzheimer_LTFH	UKB	ENSG00000173838	2024-03-10	17	60778675	60885705	60885705	0.0350161
ApoA	UKB	ENSG00000173838	2024-03-10	17	60778675	60885705	60885705	-0.465634
ApoB	UKB	ENSG00000173838	2024-03-10	17	60778675	60885705	60885705	-0.296582
AST	UKB	ENSG00000173838	2024-03-10	17	60778675	60885705	60885705	-0.441777
Asthma	UKB	ENSG00000173838	2024-03-10	17	60778675	60885705	60885705	-0.0939975
Balding_Type4	UKB	ENSG00000173838	2024-03-10	17	60778675	60885705	60885705	-0.0237761
Baso	UKB	ENSG00000173838	2024-03-10	17	60778675	60885705	60885705	-0.116807
BFP	UKB	ENSG00000173838	2024-03-10	17	60778675	60885705	60885705	-0.223583
Blood_Clot_Lung	UKB	ENSG00000173838	2024-03-10	17	60778675	60885705	60885705	-0.0251495
BMI	UKB	ENSG00000173838	2024-03-10	17	60778675	60885705	60885705	-0.0993405
BrC	UKB	ENSG00000173838	2024-03-10	17	60778675	60885705	60885705	-0.0274849
BW	UKB	ENSG00000173838	2024-03-10	17	60778675	60885705	60885705	-0.169448
Ca	UKB	ENSG00000173838	2024-03-10	17	60778675	60885705	60885705	-0.356225
CAD	UKB	ENSG00000173838	2024-03-10	17	60778675	60885705	60885705	-0.057573
Cholelithiasis	UKB	ENSG00000173838	2024-03-10	17	60778675	60885705	60885705	0.275201
CRC	UKB	ENSG00000173838	2024-03-10	17	60778675	60885705	60885705	0.0957269
CRP	UKB	ENSG00000173838	2024-03-10	17	60778675	60885705	60885705	-0.236461
DBP	UKB	ENSG00000173838	2024-03-10	17	60778675	60885705	60885705	-0.0850137
Depression_GP	UKB	ENSG00000173838	2024-03-10	17	60778675	60885705	60885705	-0.108586
DVT	UKB	ENSG00000173838	2024-03-10	17	60778675	60885705	60885705	-0.0580361
eBMD	UKB	ENSG00000173838	2024-03-10	17	60778675	60885705	60885705	-0.329289
eGFR	UKB	ENSG00000173838	2024-03-10	17	60778675	60885705	60885705	-0.237295
eGFRcys	UKB	ENSG00000173838	2024-03-10	17	60778675	60885705	60885705	-0.106288
Eosino	UKB	ENSG00000173838	2024-03-10	17	60778675	60885705	60885705	-0.186165
FedUp_Feelings	UKB	ENSG00000173838	2024-03-10	17	60778675	60885705	60885705	-0.0308324
FEV1FVC	UKB	ENSG00000173838	2024-03-10	17	60778675	60885705	60885705	-0.293139
Fibroblastic_Disorders	UKB	ENSG00000173838	2024-03-10	17	60778675	60885705	60885705	0.111026
GGT	UKB	ENSG00000173838	2024-03-10	17	60778675	60885705	60885705	-0.36258
Glaucoma_Combined	UKB	ENSG00000173838	2024-03-10	17	60778675	60885705	60885705	-0.0196185
Glucose	UKB	ENSG00000173838	2024-03-10	17	60778675	60885705	60885705	-0.114213
Guilty_Feelings	UKB	ENSG00000173838	2024-03-10	17	60778675	60885705	60885705	-0.224633
ADHD	PASS	ENSG00000183654	2024-03-11	5	16067248	16180871	16180871	0.346219
Alzheimer	PASS	ENSG00000183654	2024-03-11	5	16067248	16180871	16180871	-0.139235
Anorexia	PASS	ENSG00000183654	2024-03-11	5	16067248	16180871	16180871	0.0571422
ASD	PASS	ENSG00000183654	2024-03-11	5	16067248	16180871	16180871	0.349422
Bipolar_Disorder	PASS	ENSG00000183654	2024-03-11	5	16067248	16180871	16180871	-0.127904
Celiac	PASS	ENSG00000183654	2024-03-11	5	16067248	16180871	16180871	-0.0908325
Crohns	PASS	ENSG00000183654	2024-03-11	5	16067248	16180871	16180871	0.0528933
DS	PASS	ENSG00000183654	2024-03-11	5	16067248	16180871	16180871	-0.363607
Diverticulitis	PASS	ENSG00000183654	2024-03-11	5	16067248	16180871	16180871	0.325621
IBD	PASS	ENSG00000183654	2024-03-11	5	16067248	16180871	16180871	-0.320322
Lupus	PASS	ENSG00000183654	2024-03-11	5	16067248	16180871	16180871	0.00558681
MDD	PASS	ENSG00000183654	2024-03-11	5	16067248	16180871	16180871	0.250156
MS	PASS	ENSG00000183654	2024-03-11	5	16067248	16180871	16180871	0.151786
Neuroticism	PASS	ENSG00000183654	2024-03-11	5	16067248	16180871	16180871	0.432723
RA	PASS	ENSG00000183654	2024-03-11	5	16067248	16180871	16180871	-0.09934
Schizophrenia	PASS	ENSG00000183654	2024-03-11	5	16067248	16180871	16180871	0.144867
UC	PASS	ENSG00000183654	2024-03-11	5	16067248	16180871	16180871	-0.30319
Cardiovascular_Disease	PASS	ENSG00000183654	2024-03-11	5	16067248	16180871	16180871	-0.272199
AFib	UKB	ENSG00000183654	2024-03-11	5	16067248	16180871	16180871	-0.340944
AG	UKB	ENSG00000183654	2024-03-11	5	16067248	16180871	16180871	-0.679568
Age_at_Menarche	UKB	ENSG00000183654	2024-03-11	5	16067248	16180871	16180871	0.0303263
Age_at_Menopause	UKB	ENSG00000183654	2024-03-11	5	16067248	16180871	16180871	-0.132008
AID_Combined	UKB	ENSG00000183654	2024-03-11	5	16067248	16180871	16180871	-0.0295285
Alb	UKB	ENSG00000183654	2024-03-11	5	16067248	16180871	16180871	-0.400424
ALP	UKB	ENSG00000183654	2024-03-11	5	16067248	16180871	16180871	-0.680534
ALT	UKB	ENSG00000183654	2024-03-11	5	16067248	16180871	16180871	-0.445919
Alzheimer_LTFH	UKB	ENSG00000183654	2024-03-11	5	16067248	16180871	16180871	-0.358731
ApoA	UKB	ENSG00000183654	2024-03-11	5	16067248	16180871	16180871	-0.416191
ApoB	UKB	ENSG00000183654	2024-03-11	5	16067248	16180871	16180871	-0.408872
AST	UKB	ENSG00000183654	2024-03-11	5	16067248	16180871	16180871	-0.467663
Asthma	UKB	ENSG00000183654	2024-03-11	5	16067248	16180871	16180871	0.112669
Balding_Type4	UKB	ENSG00000183654	2024-03-11	5	16067248	16180871	16180871	-0.406957
Baso	UKB	ENSG00000183654	2024-03-11	5	16067248	16180871	16180871	-0.223958
BFP	UKB	ENSG00000183654	2024-03-11	5	16067248	16180871	16180871	0.164407
Blood_Clot_Lung	UKB	ENSG00000183654	2024-03-11	5	16067248	16180871	16180871	0.043669
BMI	UKB	ENSG00000183654	2024-03-11	5	16067248	16180871	16180871	0.208396
BrC	UKB	ENSG00000183654	2024-03-11	5	16067248	16180871	16180871	-0.0766654
BW	UKB	ENSG00000183654	2024-03-11	5	16067248	16180871	16180871	-0.167643
Ca	UKB	ENSG00000183654	2024-03-11	5	16067248	16180871	16180871	-0.580151
CAD	UKB	ENSG00000183654	2024-03-11	5	16067248	16180871	16180871	0.138521
Cholelithiasis	UKB	ENSG00000183654	2024-03-11	5	16067248	16180871	16180871	0.160079
CRC	UKB	ENSG00000183654	2024-03-11	5	16067248	16180871	16180871	-0.256259
CRP	UKB	ENSG00000183654	2024-03-11	5	16067248	16180871	16180871	-0.0942726
DBP	UKB	ENSG00000183654	2024-03-11	5	16067248	16180871	16180871	-0.272449
Depression_GP	UKB	ENSG00000183654	2024-03-11	5	16067248	16180871	16180871	0.174682
DVT	UKB	ENSG00000183654	2024-03-11	5	16067248	16180871	16180871	-0.163421
eBMD	UKB	ENSG00000183654	2024-03-11	5	16067248	16180871	16180871	-0.717347
eGFR	UKB	ENSG00000183654	2024-03-11	5	16067248	16180871	16180871	-0.487119
eGFRcys	UKB	ENSG00000183654	2024-03-11	5	16067248	16180871	16180871	-0.522483
Eosino	UKB	ENSG00000183654	2024-03-11	5	16067248	16180871	16180871	-0.567439
FedUp_Feelings	UKB	ENSG00000183654	2024-03-11	5	16067248	16180871	16180871	0.335351
FEV1FVC	UKB	ENSG00000183654	2024-03-11	5	16067248	16180871	16180871	-0.316799
Fibroblastic_Disorders	UKB	ENSG00000183654	2024-03-11	5	16067248	16180871	16180871	0.0891882
GGT	UKB	ENSG00000183654	2024-03-11	5	16067248	16180871	16180871	-0.413209
Glaucoma_Combined	UKB	ENSG00000183654	2024-03-11	5	16067248	16180871	16180871	-0.135809
Glucose	UKB	ENSG00000183654	2024-03-11	5	16067248	16180871	16180871	-0.310803
Guilty_Feelings	UKB	ENSG00000183654	2024-03-11	5	16067248	16180871	16180871	0.206513
ADHD	PASS	ENSG00000180096	2024-09-01	16	30389454	30407312	30407312	-0.0882543
ADHD	PASS	ENSG00000270466	2024-09-01	16	30389755	30393863	30393863	-0.044909
Alzheimer	PASS	ENSG00000180096	2024-09-01	16	30389454	30407312	30407312	0.222316
Alzheimer	PASS	ENSG00000270466	2024-09-01	16	30389755	30393863	30393863	-0.0251588
Anorexia	PASS	ENSG00000180096	2024-09-01	16	30389454	30407312	30407312	0.316097
Anorexia	PASS	ENSG00000270466	2024-09-01	16	30389755	30393863	30393863	-0.050248
ASD	PASS	ENSG00000180096	2024-09-01	16	30389454	30407312	30407312	0.0153537
ASD	PASS	ENSG00000270466	2024-09-01	16	30389755	30393863	30393863	-0.0196831
Bipolar_Disorder	PASS	ENSG00000180096	2024-09-01	16	30389454	30407312	30407312	-0.0453343
Bipolar_Disorder	PASS	ENSG00000270466	2024-09-01	16	30389755	30393863	30393863	0.0397429
Celiac	PASS	ENSG00000180096	2024-09-01	16	30389454	30407312	30407312	-0.201812
Celiac	PASS	ENSG00000270466	2024-09-01	16	30389755	30393863	30393863	-0.0210062
Crohns	PASS	ENSG00000180096	2024-09-01	16	30389454	30407312	30407312	0.0549026
Crohns	PASS	ENSG00000270466	2024-09-01	16	30389755	30393863	30393863	-0.0227175
DS	PASS	ENSG00000180096	2024-09-01	16	30389454	30407312	30407312	-0.106312
DS	PASS	ENSG00000270466	2024-09-01	16	30389755	30393863	30393863	0.152646
Diverticulitis	PASS	ENSG00000180096	2024-09-01	16	30389454	30407312	30407312	0.23311
Diverticulitis	PASS	ENSG00000270466	2024-09-01	16	30389755	30393863	30393863	-0.0629636
IBD	PASS	ENSG00000180096	2024-09-01	16	30389454	30407312	30407312	0.197011
IBD	PASS	ENSG00000270466	2024-09-01	16	30389755	30393863	30393863	0.0111903
Lupus	PASS	ENSG00000180096	2024-09-01	16	30389454	30407312	30407312	-0.00924206
Lupus	PASS	ENSG00000270466	2024-09-01	16	30389755	30393863	30393863	-0.216633
MDD	PASS	ENSG00000180096	2024-09-01	16	30389454	30407312	30407312	-0.0595609
MDD	PASS	ENSG00000270466	2024-09-01	16	30389755	30393863	30393863	0.0349171
MS	PASS	ENSG00000180096	2024-09-01	16	30389454	30407312	30407312	0.179173
MS	PASS	ENSG00000270466	2024-09-01	16	30389755	30393863	30393863	0.0873025
Neuroticism	PASS	ENSG00000180096	2024-09-01	16	30389454	30407312	30407312	-0.0554583
Neuroticism	PASS	ENSG00000270466	2024-09-01	16	30389755	30393863	30393863	-0.0960656
RA	PASS	ENSG00000180096	2024-09-01	16	30389454	30407312	30407312	0.160244
RA	PASS	ENSG00000270466	2024-09-01	16	30389755	30393863	30393863	-0.115088
Schizophrenia	PASS	ENSG00000180096	2024-09-01	16	30389454	30407312	30407312	-0.125618
Schizophrenia	PASS	ENSG00000270466	2024-09-01	16	30389755	30393863	30393863	-0.100251
UC	PASS	ENSG00000180096	2024-09-01	16	30389454	30407312	30407312	0.271708
UC	PASS	ENSG00000270466	2024-09-01	16	30389755	30393863	30393863	0.0169121
Cardiovascular_Disease	PASS	ENSG00000180096	2024-09-01	16	30389454	30407312	30407312	-0.244694
Cardiovascular_Disease	PASS	ENSG00000270466	2024-09-01	16	30389755	30393863	30393863	-0.178704
AFib	UKB	ENSG00000180096	2024-09-01	16	30389454	30407312	30407312	0.140859
AFib	UKB	ENSG00000270466	2024-09-01	16	30389755	30393863	30393863	-0.119449
AG	UKB	ENSG00000180096	2024-09-01	16	30389454	30407312	30407312	0.713839
AG	UKB	ENSG00000270466	2024-09-01	16	30389755	30393863	30393863	-0.0512847
Age_at_Menarche	UKB	ENSG00000180096	2024-09-01	16	30389454	30407312	30407312	-0.0968667
Age_at_Menarche	UKB	ENSG00000270466	2024-09-01	16	30389755	30393863	30393863	0.02678
Age_at_Menopause	UKB	ENSG00000180096	2024-09-01	16	30389454	30407312	30407312	-0.179183
Age_at_Menopause	UKB	ENSG00000270466	2024-09-01	16	30389755	30393863	30393863	-0.0521978
AID_Combined	UKB	ENSG00000180096	2024-09-01	16	30389454	30407312	30407312	0.111122
AID_Combined	UKB	ENSG00000270466	2024-09-01	16	30389755	30393863	30393863	-0.0139415
Alb	UKB	ENSG00000180096	2024-09-01	16	30389454	30407312	30407312	0.106587
Alb	UKB	ENSG00000270466	2024-09-01	16	30389755	30393863	30393863	-0.0881488
ALP	UKB	ENSG00000180096	2024-09-01	16	30389454	30407312	30407312	-0.301985
ALP	UKB	ENSG00000270466	2024-09-01	16	30389755	30393863	30393863	-0.406292
ALT	UKB	ENSG00000180096	2024-09-01	16	30389454	30407312	30407312	0.00808812
ALT	UKB	ENSG00000270466	2024-09-01	16	30389755	30393863	30393863	-0.0891288
Alzheimer_LTFH	UKB	ENSG00000180096	2024-09-01	16	30389454	30407312	30407312	0.00864798
Alzheimer_LTFH	UKB	ENSG00000270466	2024-09-01	16	30389755	30393863	30393863	0.0787644
ApoA	UKB	ENSG00000180096	2024-09-01	16	30389454	30407312	30407312	-0.232602
ApoA	UKB	ENSG00000270466	2024-09-01	16	30389755	30393863	30393863	-0.220963
ApoB	UKB	ENSG00000180096	2024-09-01	16	30389454	30407312	30407312	-0.0684745
ApoB	UKB	ENSG00000270466	2024-09-01	16	30389755	30393863	30393863	-0.0989551
AST	UKB	ENSG00000180096	2024-09-01	16	30389454	30407312	30407312	-0.266469
AST	UKB	ENSG00000270466	2024-09-01	16	30389755	30393863	30393863	-0.0630643
Asthma	UKB	ENSG00000180096	2024-09-01	16	30389454	30407312	30407312	0.337841
Asthma	UKB	ENSG00000270466	2024-09-01	16	30389755	30393863	30393863	-0.0272241
Balding_Type4	UKB	ENSG00000180096	2024-09-01	16	30389454	30407312	30407312	0.130111
Balding_Type4	UKB	ENSG00000270466	2024-09-01	16	30389755	30393863	30393863	-0.151921
Baso	UKB	ENSG00000180096	2024-09-01	16	30389454	30407312	30407312	0.101481
Baso	UKB	ENSG00000270466	2024-09-01	16	30389755	30393863	30393863	-0.0140074
BFP	UKB	ENSG00000180096	2024-09-01	16	30389454	30407312	30407312	0.00586265
BFP	UKB	ENSG00000270466	2024-09-01	16	30389755	30393863	30393863	-0.158329
Blood_Clot_Lung	UKB	ENSG00000180096	2024-09-01	16	30389454	30407312	30407312	-0.0905837
Blood_Clot_Lung	UKB	ENSG00000270466	2024-09-01	16	30389755	30393863	30393863	-0.0477459
BMI	UKB	ENSG00000180096	2024-09-01	16	30389454	30407312	30407312	0.0333108
BMI	UKB	ENSG00000270466	2024-09-01	16	30389755	30393863	30393863	-0.143272
BrC	UKB	ENSG00000180096	2024-09-01	16	30389454	30407312	30407312	0.331102
BrC	UKB	ENSG00000270466	2024-09-01	16	30389755	30393863	30393863	0.038471
BW	UKB	ENSG00000180096	2024-09-01	16	30389454	30407312	30407312	0.132163
BW	UKB	ENSG00000270466	2024-09-01	16	30389755	30393863	30393863	-0.161448
Ca	UKB	ENSG00000180096	2024-09-01	16	30389454	30407312	30407312	0.120682
Ca	UKB	ENSG00000270466	2024-09-01	16	30389755	30393863	30393863	-0.080248
CAD	UKB	ENSG00000180096	2024-09-01	16	30389454	30407312	30407312	-0.143518
CAD	UKB	ENSG00000270466	2024-09-01	16	30389755	30393863	30393863	-0.0712163
Cholelithiasis	UKB	ENSG00000180096	2024-09-01	16	30389454	30407312	30407312	-0.113338
Cholelithiasis	UKB	ENSG00000270466	2024-09-01	16	30389755	30393863	30393863	-0.0937951
CRC	UKB	ENSG00000180096	2024-09-01	16	30389454	30407312	30407312	0.0535644
CRC	UKB	ENSG00000270466	2024-09-01	16	30389755	30393863	30393863	-0.0106512
CRP	UKB	ENSG00000180096	2024-09-01	16	30389454	30407312	30407312	-0.204203
CRP	UKB	ENSG00000270466	2024-09-01	16	30389755	30393863	30393863	-0.201061
DBP	UKB	ENSG00000180096	2024-09-01	16	30389454	30407312	30407312	-0.163503
DBP	UKB	ENSG00000270466	2024-09-01	16	30389755	30393863	30393863	-0.0777386
Depression_GP	UKB	ENSG00000180096	2024-09-01	16	30389454	30407312	30407312	-0.114065
Depression_GP	UKB	ENSG00000270466	2024-09-01	16	30389755	30393863	30393863	-0.0724923
DVT	UKB	ENSG00000180096	2024-09-01	16	30389454	30407312	30407312	0.272658
DVT	UKB	ENSG00000270466	2024-09-01	16	30389755	30393863	30393863	-0.032439
eBMD	UKB	ENSG00000180096	2024-09-01	16	30389454	30407312	30407312	0.0218058
eBMD	UKB	ENSG00000270466	2024-09-01	16	30389755	30393863	30393863	-0.200243
eGFR	UKB	ENSG00000180096	2024-09-01	16	30389454	30407312	30407312	0.0778194
eGFR	UKB	ENSG00000270466	2024-09-01	16	30389755	30393863	30393863	-0.210805
eGFRcys	UKB	ENSG00000180096	2024-09-01	16	30389454	30407312	30407312	-0.258322
eGFRcys	UKB	ENSG00000270466	2024-09-01	16	30389755	30393863	30393863	-0.152678
Eosino	UKB	ENSG00000180096	2024-09-01	16	30389454	30407312	30407312	0.576649
Eosino	UKB	ENSG00000270466	2024-09-01	16	30389755	30393863	30393863	-0.167868
FedUp_Feelings	UKB	ENSG00000180096	2024-09-01	16	30389454	30407312	30407312	0.0516831
FedUp_Feelings	UKB	ENSG00000270466	2024-09-01	16	30389755	30393863	30393863	0.114189
FEV1FVC	UKB	ENSG00000180096	2024-09-01	16	30389454	30407312	30407312	0.0613826
FEV1FVC	UKB	ENSG00000270466	2024-09-01	16	30389755	30393863	30393863	-0.0862803
Fibroblastic_Disorders	UKB	ENSG00000180096	2024-09-01	16	30389454	30407312	30407312	0.150233
Fibroblastic_Disorders	UKB	ENSG00000270466	2024-09-01	16	30389755	30393863	30393863	-0.0345263
GGT	UKB	ENSG00000180096	2024-09-01	16	30389454	30407312	30407312	0.234234
GGT	UKB	ENSG00000270466	2024-09-01	16	30389755	30393863	30393863	-0.0100421
Glaucoma_Combined	UKB	ENSG00000180096	2024-09-01	16	30389454	30407312	30407312	-0.0833495
Glaucoma_Combined	UKB	ENSG00000270466	2024-09-01	16	30389755	30393863	30393863	-0.0797086
Glucose	UKB	ENSG00000180096	2024-09-01	16	30389454	30407312	30407312	-0.0960688
Glucose	UKB	ENSG00000270466	2024-09-01	16	30389755	30393863	30393863	-0.0572269
Guilty_Feelings	UKB	ENSG00000180096	2024-09-01	16	30389454	30407312	30407312	0.0493266
Guilty_Feelings	UKB	ENSG00000270466	2024-09-01	16	30389755	30393863	30393863	0.0205011
ADHD	PASS	ENSG00000168385	2024-09-02	2	242254515	242293442	242254515	-0.100678
Alzheimer	PASS	ENSG00000168385	2024-09-02	2	242254515	242293442	242254515	-0.395711
Anorexia	PASS	ENSG00000168385	2024-09-02	2	242254515	242293442	242254515	-0.0204328
ASD	PASS	ENSG00000168385	2024-09-02	2	242254515	242293442	242254515	-0.0208452
Bipolar_Disorder	PASS	ENSG00000168385	2024-09-02	2	242254515	242293442	242254515	0.232875
Celiac	PASS	ENSG00000168385	2024-09-02	2	242254515	242293442	242254515	0.306745
Crohns	PASS	ENSG00000168385	2024-09-02	2	242254515	242293442	242254515	0.172999
DS	PASS	ENSG00000168385	2024-09-02	2	242254515	242293442	242254515	-0.622212
Diverticulitis	PASS	ENSG00000168385	2024-09-02	2	242254515	242293442	242254515	0.0739724
IBD	PASS	ENSG00000168385	2024-09-02	2	242254515	242293442	242254515	0.0808898
Lupus	PASS	ENSG00000168385	2024-09-02	2	242254515	242293442	242254515	-0.207543
MDD	PASS	ENSG00000168385	2024-09-02	2	242254515	242293442	242254515	0.242452
MS	PASS	ENSG00000168385	2024-09-02	2	242254515	242293442	242254515	-0.0226677
Neuroticism	PASS	ENSG00000168385	2024-09-02	2	242254515	242293442	242254515	-0.0472916
RA	PASS	ENSG00000168385	2024-09-02	2	242254515	242293442	242254515	0.0266637
Schizophrenia	PASS	ENSG00000168385	2024-09-02	2	242254515	242293442	242254515	0.027554
UC	PASS	ENSG00000168385	2024-09-02	2	242254515	242293442	242254515	0.156436
Cardiovascular_Disease	PASS	ENSG00000168385	2024-09-02	2	242254515	242293442	242254515	0.0790201
AFib	UKB	ENSG00000168385	2024-09-02	2	242254515	242293442	242254515	-0.057579
AG	UKB	ENSG00000168385	2024-09-02	2	242254515	242293442	242254515	0.188327
Age_at_Menarche	UKB	ENSG00000168385	2024-09-02	2	242254515	242293442	242254515	-0.0987496
Age_at_Menopause	UKB	ENSG00000168385	2024-09-02	2	242254515	242293442	242254515	-0.033273
AID_Combined	UKB	ENSG00000168385	2024-09-02	2	242254515	242293442	242254515	0.39096
Alb	UKB	ENSG00000168385	2024-09-02	2	242254515	242293442	242254515	0.218567
ALP	UKB	ENSG00000168385	2024-09-02	2	242254515	242293442	242254515	0.398824
ALT	UKB	ENSG00000168385	2024-09-02	2	242254515	242293442	242254515	0.262105
Alzheimer_LTFH	UKB	ENSG00000168385	2024-09-02	2	242254515	242293442	242254515	0.319109
ApoA	UKB	ENSG00000168385	2024-09-02	2	242254515	242293442	242254515	0.129953
ApoB	UKB	ENSG00000168385	2024-09-02	2	242254515	242293442	242254515	0.0216967
AST	UKB	ENSG00000168385	2024-09-02	2	242254515	242293442	242254515	0.167275
Asthma	UKB	ENSG00000168385	2024-09-02	2	242254515	242293442	242254515	0.000910335
Balding_Type4	UKB	ENSG00000168385	2024-09-02	2	242254515	242293442	242254515	0.192089
Baso	UKB	ENSG00000168385	2024-09-02	2	242254515	242293442	242254515	0.226347
BFP	UKB	ENSG00000168385	2024-09-02	2	242254515	242293442	242254515	0.155581
Blood_Clot_Lung	UKB	ENSG00000168385	2024-09-02	2	242254515	242293442	242254515	0.185471
BMI	UKB	ENSG00000168385	2024-09-02	2	242254515	242293442	242254515	0.0727501
BrC	UKB	ENSG00000168385	2024-09-02	2	242254515	242293442	242254515	0.149412
BW	UKB	ENSG00000168385	2024-09-02	2	242254515	242293442	242254515	0.152931
Ca	UKB	ENSG00000168385	2024-09-02	2	242254515	242293442	242254515	0.144855
CAD	UKB	ENSG00000168385	2024-09-02	2	242254515	242293442	242254515	0.0751894
Cholelithiasis	UKB	ENSG00000168385	2024-09-02	2	242254515	242293442	242254515	0.331166
CRC	UKB	ENSG00000168385	2024-09-02	2	242254515	242293442	242254515	-0.108768
CRP	UKB	ENSG00000168385	2024-09-02	2	242254515	242293442	242254515	0.264256
DBP	UKB	ENSG00000168385	2024-09-02	2	242254515	242293442	242254515	0.137013
Depression_GP	UKB	ENSG00000168385	2024-09-02	2	242254515	242293442	242254515	0.2863
DVT	UKB	ENSG00000168385	2024-09-02	2	242254515	242293442	242254515	0.161998
eBMD	UKB	ENSG00000168385	2024-09-02	2	242254515	242293442	242254515	0.228271
eGFR	UKB	ENSG00000168385	2024-09-02	2	242254515	242293442	242254515	0.0594234
eGFRcys	UKB	ENSG00000168385	2024-09-02	2	242254515	242293442	242254515	0.196221
Eosino	UKB	ENSG00000168385	2024-09-02	2	242254515	242293442	242254515	0.0827202
FedUp_Feelings	UKB	ENSG00000168385	2024-09-02	2	242254515	242293442	242254515	-0.172752
FEV1FVC	UKB	ENSG00000168385	2024-09-02	2	242254515	242293442	242254515	0.151723
Fibroblastic_Disorders	UKB	ENSG00000168385	2024-09-02	2	242254515	242293442	242254515	0.133016
GGT	UKB	ENSG00000168385	2024-09-02	2	242254515	242293442	242254515	0.230696
Glaucoma_Combined	UKB	ENSG00000168385	2024-09-02	2	242254515	242293442	242254515	-0.0902394
Glucose	UKB	ENSG00000168385	2024-09-02	2	242254515	242293442	242254515	0.0361528
Guilty_Feelings	UKB	ENSG00000168385	2024-09-02	2	242254515	242293442	242254515	-0.138731
ADHD	PASS	ENSG00000100167	2024-09-03	22	42372276	42394225	42372276	0.0901966
Alzheimer	PASS	ENSG00000100167	2024-09-03	22	42372276	42394225	42372276	0.387311
Anorexia	PASS	ENSG00000100167	2024-09-03	22	42372276	42394225	42372276	0.227933
ASD	PASS	ENSG00000100167	2024-09-03	22	42372276	42394225	42372276	-0.0478936
Bipolar_Disorder	PASS	ENSG00000100167	2024-09-03	22	42372276	42394225	42372276	0.378122
Celiac	PASS	ENSG00000100167	2024-09-03	22	42372276	42394225	42372276	-0.399547
Crohns	PASS	ENSG00000100167	2024-09-03	22	42372276	42394225	42372276	0.406885
DS	PASS	ENSG00000100167	2024-09-03	22	42372276	42394225	42372276	0.136754
Diverticulitis	PASS	ENSG00000100167	2024-09-03	22	42372276	42394225	42372276	0.118098
IBD	PASS	ENSG00000100167	2024-09-03	22	42372276	42394225	42372276	0.283902
Lupus	PASS	ENSG00000100167	2024-09-03	22	42372276	42394225	42372276	0.504595
MDD	PASS	ENSG00000100167	2024-09-03	22	42372276	42394225	42372276	0.00300899
MS	PASS	ENSG00000100167	2024-09-03	22	42372276	42394225	42372276	-0.00413201
Neuroticism	PASS	ENSG00000100167	2024-09-03	22	42372276	42394225	42372276	-0.17927
RA	PASS	ENSG00000100167	2024-09-03	22	42372276	42394225	42372276	-0.0443404
Schizophrenia	PASS	ENSG00000100167	2024-09-03	22	42372276	42394225	42372276	0.528122
UC	PASS	ENSG00000100167	2024-09-03	22	42372276	42394225	42372276	0.17988
Cardiovascular_Disease	PASS	ENSG00000100167	2024-09-03	22	42372276	42394225	42372276	0.0627177
AFib	UKB	ENSG00000100167	2024-09-03	22	42372276	42394225	42372276	0.0250872
AG	UKB	ENSG00000100167	2024-09-03	22	42372276	42394225	42372276	-0.169855
Age_at_Menarche	UKB	ENSG00000100167	2024-09-03	22	42372276	42394225	42372276	0.0862972
Age_at_Menopause	UKB	ENSG00000100167	2024-09-03	22	42372276	42394225	42372276	0.0395308
AID_Combined	UKB	ENSG00000100167	2024-09-03	22	42372276	42394225	42372276	0.33464
Alb	UKB	ENSG00000100167	2024-09-03	22	42372276	42394225	42372276	-0.412738
ALP	UKB	ENSG00000100167	2024-09-03	22	42372276	42394225	42372276	-0.229583
ALT	UKB	ENSG00000100167	2024-09-03	22	42372276	42394225	42372276	-0.00274293
Alzheimer_LTFH	UKB	ENSG00000100167	2024-09-03	22	42372276	42394225	42372276	0.0555674
ApoA	UKB	ENSG00000100167	2024-09-03	22	42372276	42394225	42372276	-0.097633
ApoB	UKB	ENSG00000100167	2024-09-03	22	42372276	42394225	42372276	-0.10114
AST	UKB	ENSG00000100167	2024-09-03	22	42372276	42394225	42372276	-0.233303
Asthma	UKB	ENSG00000100167	2024-09-03	22	42372276	42394225	42372276	-0.144836
Balding_Type4	UKB	ENSG00000100167	2024-09-03	22	42372276	42394225	42372276	-0.254097
Baso	UKB	ENSG00000100167	2024-09-03	22	42372276	42394225	42372276	0.381037
BFP	UKB	ENSG00000100167	2024-09-03	22	42372276	42394225	42372276	0.420941
Blood_Clot_Lung	UKB	ENSG00000100167	2024-09-03	22	42372276	42394225	42372276	-0.0791977
BMI	UKB	ENSG00000100167	2024-09-03	22	42372276	42394225	42372276	0.679998
BrC	UKB	ENSG00000100167	2024-09-03	22	42372276	42394225	42372276	0.180875
BW	UKB	ENSG00000100167	2024-09-03	22	42372276	42394225	42372276	0.192886
Ca	UKB	ENSG00000100167	2024-09-03	22	42372276	42394225	42372276	-0.485364
CAD	UKB	ENSG00000100167	2024-09-03	22	42372276	42394225	42372276	0.0989241
Cholelithiasis	UKB	ENSG00000100167	2024-09-03	22	42372276	42394225	42372276	0.0575041
CRC	UKB	ENSG00000100167	2024-09-03	22	42372276	42394225	42372276	0.263034
CRP	UKB	ENSG00000100167	2024-09-03	22	42372276	42394225	42372276	0.141289
DBP	UKB	ENSG00000100167	2024-09-03	22	42372276	42394225	42372276	0.0213839
Depression_GP	UKB	ENSG00000100167	2024-09-03	22	42372276	42394225	42372276	-0.112427
DVT	UKB	ENSG00000100167	2024-09-03	22	42372276	42394225	42372276	-0.298123
eBMD	UKB	ENSG00000100167	2024-09-03	22	42372276	42394225	42372276	-0.418981
eGFR	UKB	ENSG00000100167	2024-09-03	22	42372276	42394225	42372276	-0.283221
eGFRcys	UKB	ENSG00000100167	2024-09-03	22	42372276	42394225	42372276	0.193771
Eosino	UKB	ENSG00000100167	2024-09-03	22	42372276	42394225	42372276	-0.18894
FedUp_Feelings	UKB	ENSG00000100167	2024-09-03	22	42372276	42394225	42372276	0.272201
FEV1FVC	UKB	ENSG00000100167	2024-09-03	22	42372276	42394225	42372276	-0.0780641
Fibroblastic_Disorders	UKB	ENSG00000100167	2024-09-03	22	42372276	42394225	42372276	-0.215919
GGT	UKB	ENSG00000100167	2024-09-03	22	42372276	42394225	42372276	0.507102
Glaucoma_Combined	UKB	ENSG00000100167	2024-09-03	22	42372276	42394225	42372276	0.0325217
Glucose	UKB	ENSG00000100167	2024-09-03	22	42372276	42394225	42372276	0.292738
Guilty_Feelings	UKB	ENSG00000100167	2024-09-03	22	42372276	42394225	42372276	0.206936
ADHD	PASS	ENSG00000108387	2024-09-04	17	56597611	56618179	56618179	-0.187456
Alzheimer	PASS	ENSG00000108387	2024-09-04	17	56597611	56618179	56618179	0.195065
Anorexia	PASS	ENSG00000108387	2024-09-04	17	56597611	56618179	56618179	-0.0527284
ASD	PASS	ENSG00000108387	2024-09-04	17	56597611	56618179	56618179	-0.199123
Bipolar_Disorder	PASS	ENSG00000108387	2024-09-04	17	56597611	56618179	56618179	-0.165889
Celiac	PASS	ENSG00000108387	2024-09-04	17	56597611	56618179	56618179	-0.0143323
Crohns	PASS	ENSG00000108387	2024-09-04	17	56597611	56618179	56618179	-0.427664
DS	PASS	ENSG00000108387	2024-09-04	17	56597611	56618179	56618179	-0.165681
Diverticulitis	PASS	ENSG00000108387	2024-09-04	17	56597611	56618179	56618179	-0.398311
IBD	PASS	ENSG00000108387	2024-09-04	17	56597611	56618179	56618179	-0.19882
Lupus	PASS	ENSG00000108387	2024-09-04	17	56597611	56618179	56618179	-0.016056
MDD	PASS	ENSG00000108387	2024-09-04	17	56597611	56618179	56618179	-0.508536
MS	PASS	ENSG00000108387	2024-09-04	17	56597611	56618179	56618179	0.211561
Neuroticism	PASS	ENSG00000108387	2024-09-04	17	56597611	56618179	56618179	-0.258767
RA	PASS	ENSG00000108387	2024-09-04	17	56597611	56618179	56618179	-0.234348
Schizophrenia	PASS	ENSG00000108387	2024-09-04	17	56597611	56618179	56618179	-0.0658139
UC	PASS	ENSG00000108387	2024-09-04	17	56597611	56618179	56618179	-0.447717
Cardiovascular_Disease	PASS	ENSG00000108387	2024-09-04	17	56597611	56618179	56618179	0.422751
AFib	UKB	ENSG00000108387	2024-09-04	17	56597611	56618179	56618179	-0.093345
AG	UKB	ENSG00000108387	2024-09-04	17	56597611	56618179	56618179	-0.150038
Age_at_Menarche	UKB	ENSG00000108387	2024-09-04	17	56597611	56618179	56618179	-0.207097
Age_at_Menopause	UKB	ENSG00000108387	2024-09-04	17	56597611	56618179	56618179	-0.381965
AID_Combined	UKB	ENSG00000108387	2024-09-04	17	56597611	56618179	56618179	-0.317334
Alb	UKB	ENSG00000108387	2024-09-04	17	56597611	56618179	56618179	-0.139629
ALP	UKB	ENSG00000108387	2024-09-04	17	56597611	56618179	56618179	0.145428
ALT	UKB	ENSG00000108387	2024-09-04	17	56597611	56618179	56618179	0.131851
Alzheimer_LTFH	UKB	ENSG00000108387	2024-09-04	17	56597611	56618179	56618179	0.57831
ApoA	UKB	ENSG00000108387	2024-09-04	17	56597611	56618179	56618179	0.0479771
ApoB	UKB	ENSG00000108387	2024-09-04	17	56597611	56618179	56618179	0.262454
AST	UKB	ENSG00000108387	2024-09-04	17	56597611	56618179	56618179	-0.635788
Asthma	UKB	ENSG00000108387	2024-09-04	17	56597611	56618179	56618179	-0.205478
Balding_Type4	UKB	ENSG00000108387	2024-09-04	17	56597611	56618179	56618179	0.158261
Baso	UKB	ENSG00000108387	2024-09-04	17	56597611	56618179	56618179	0.684009
BFP	UKB	ENSG00000108387	2024-09-04	17	56597611	56618179	56618179	-0.182272
Blood_Clot_Lung	UKB	ENSG00000108387	2024-09-04	17	56597611	56618179	56618179	-0.118582
BMI	UKB	ENSG00000108387	2024-09-04	17	56597611	56618179	56618179	0.00257859
BrC	UKB	ENSG00000108387	2024-09-04	17	56597611	56618179	56618179	0.288404
BW	UKB	ENSG00000108387	2024-09-04	17	56597611	56618179	56618179	-0.117443
Ca	UKB	ENSG00000108387	2024-09-04	17	56597611	56618179	56618179	-0.0923752
CAD	UKB	ENSG00000108387	2024-09-04	17	56597611	56618179	56618179	0.149148
Cholelithiasis	UKB	ENSG00000108387	2024-09-04	17	56597611	56618179	56618179	-0.368211
CRC	UKB	ENSG00000108387	2024-09-04	17	56597611	56618179	56618179	0.105084
CRP	UKB	ENSG00000108387	2024-09-04	17	56597611	56618179	56618179	0.0447783
DBP	UKB	ENSG00000108387	2024-09-04	17	56597611	56618179	56618179	0.27923
Depression_GP	UKB	ENSG00000108387	2024-09-04	17	56597611	56618179	56618179	0.471957
DVT	UKB	ENSG00000108387	2024-09-04	17	56597611	56618179	56618179	-0.335107
eBMD	UKB	ENSG00000108387	2024-09-04	17	56597611	56618179	56618179	0.101787
eGFR	UKB	ENSG00000108387	2024-09-04	17	56597611	56618179	56618179	-0.0356749
eGFRcys	UKB	ENSG00000108387	2024-09-04	17	56597611	56618179	56618179	-0.0605756
Eosino	UKB	ENSG00000108387	2024-09-04	17	56597611	56618179	56618179	-0.730788
FedUp_Feelings	UKB	ENSG00000108387	2024-09-04	17	56597611	56618179	56618179	0.492112
FEV1FVC	UKB	ENSG00000108387	2024-09-04	17	56597611	56618179	56618179	-0.083831
Fibroblastic_Disorders	UKB	ENSG00000108387	2024-09-04	17	56597611	56618179	56618179	-0.326398
GGT	UKB	ENSG00000108387	2024-09-04	17	56597611	56618179	56618179	0.430489
Glaucoma_Combined	UKB	ENSG00000108387	2024-09-04	17	56597611	56618179	56618179	0.0384798
Glucose	UKB	ENSG00000108387	2024-09-04	17	56597611	56618179	56618179	-0.24404
Guilty_Feelings	UKB	ENSG00000108387	2024-09-04	17	56597611	56618179	56618179	-0.125055
ADHD	PASS	ENSG00000184702	2024-09-05	22	19701987	19712295	19701987	0.153696
Alzheimer	PASS	ENSG00000184702	2024-09-05	22	19701987	19712295	19701987	-0.47724
Anorexia	PASS	ENSG00000184702	2024-09-05	22	19701987	19712295	19701987	-0.348299
ASD	PASS	ENSG00000184702	2024-09-05	22	19701987	19712295	19701987	-0.00383346
Bipolar_Disorder	PASS	ENSG00000184702	2024-09-05	22	19701987	19712295	19701987	0.189303
Celiac	PASS	ENSG00000184702	2024-09-05	22	19701987	19712295	19701987	0.065685
Crohns	PASS	ENSG00000184702	2024-09-05	22	19701987	19712295	19701987	-0.188962
DS	PASS	ENSG00000184702	2024-09-05	22	19701987	19712295	19701987	-0.697694
Diverticulitis	PASS	ENSG00000184702	2024-09-05	22	19701987	19712295	19701987	0.1008
IBD	PASS	ENSG00000184702	2024-09-05	22	19701987	19712295	19701987	0.0759928
Lupus	PASS	ENSG00000184702	2024-09-05	22	19701987	19712295	19701987	-0.0591483
MDD	PASS	ENSG00000184702	2024-09-05	22	19701987	19712295	19701987	0.133375
MS	PASS	ENSG00000184702	2024-09-05	22	19701987	19712295	19701987	0.0283988
Neuroticism	PASS	ENSG00000184702	2024-09-05	22	19701987	19712295	19701987	-0.259582
RA	PASS	ENSG00000184702	2024-09-05	22	19701987	19712295	19701987	-0.0908127
Schizophrenia	PASS	ENSG00000184702	2024-09-05	22	19701987	19712295	19701987	0.00545602
UC	PASS	ENSG00000184702	2024-09-05	22	19701987	19712295	19701987	-0.119911
Cardiovascular_Disease	PASS	ENSG00000184702	2024-09-05	22	19701987	19712295	19701987	-0.110691
AFib	UKB	ENSG00000184702	2024-09-05	22	19701987	19712295	19701987	-0.0534264
AG	UKB	ENSG00000184702	2024-09-05	22	19701987	19712295	19701987	-0.337142
Age_at_Menarche	UKB	ENSG00000184702	2024-09-05	22	19701987	19712295	19701987	0.0251331
Age_at_Menopause	UKB	ENSG00000184702	2024-09-05	22	19701987	19712295	19701987	-0.0858016
AID_Combined	UKB	ENSG00000184702	2024-09-05	22	19701987	19712295	19701987	0.046653
Alb	UKB	ENSG00000184702	2024-09-05	22	19701987	19712295	19701987	-0.234812
ALP	UKB	ENSG00000184702	2024-09-05	22	19701987	19712295	19701987	-0.0590524
ALT	UKB	ENSG00000184702	2024-09-05	22	19701987	19712295	19701987	-0.0402439
Alzheimer_LTFH	UKB	ENSG00000184702	2024-09-05	22	19701987	19712295	19701987	-0.37544
ApoA	UKB	ENSG00000184702	2024-09-05	22	19701987	19712295	19701987	-0.062768
ApoB	UKB	ENSG00000184702	2024-09-05	22	19701987	19712295	19701987	-0.117337
AST	UKB	ENSG00000184702	2024-09-05	22	19701987	19712295	19701987	-0.173018
Asthma	UKB	ENSG00000184702	2024-09-05	22	19701987	19712295	19701987	-0.0464581
Balding_Type4	UKB	ENSG00000184702	2024-09-05	22	19701987	19712295	19701987	-0.0717963
Baso	UKB	ENSG00000184702	2024-09-05	22	19701987	19712295	19701987	-0.168285
BFP	UKB	ENSG00000184702	2024-09-05	22	19701987	19712295	19701987	0.203537
Blood_Clot_Lung	UKB	ENSG00000184702	2024-09-05	22	19701987	19712295	19701987	0.0924819
BMI	UKB	ENSG00000184702	2024-09-05	22	19701987	19712295	19701987	0.213749
BrC	UKB	ENSG00000184702	2024-09-05	22	19701987	19712295	19701987	-0.00817222
BW	UKB	ENSG00000184702	2024-09-05	22	19701987	19712295	19701987	0.0815933
Ca	UKB	ENSG00000184702	2024-09-05	22	19701987	19712295	19701987	-0.34953
CAD	UKB	ENSG00000184702	2024-09-05	22	19701987	19712295	19701987	0.0990252
Cholelithiasis	UKB	ENSG00000184702	2024-09-05	22	19701987	19712295	19701987	0.122071
CRC	UKB	ENSG00000184702	2024-09-05	22	19701987	19712295	19701987	0.206704
CRP	UKB	ENSG00000184702	2024-09-05	22	19701987	19712295	19701987	-0.0334166
DBP	UKB	ENSG00000184702	2024-09-05	22	19701987	19712295	19701987	-0.0535233
Depression_GP	UKB	ENSG00000184702	2024-09-05	22	19701987	19712295	19701987	-0.11725
DVT	UKB	ENSG00000184702	2024-09-05	22	19701987	19712295	19701987	-0.0452921
eBMD	UKB	ENSG00000184702	2024-09-05	22	19701987	19712295	19701987	-0.107532
eGFR	UKB	ENSG00000184702	2024-09-05	22	19701987	19712295	19701987	-0.0467843
eGFRcys	UKB	ENSG00000184702	2024-09-05	22	19701987	19712295	19701987	-0.022524
Eosino	UKB	ENSG00000184702	2024-09-05	22	19701987	19712295	19701987	-0.149293
FedUp_Feelings	UKB	ENSG00000184702	2024-09-05	22	19701987	19712295	19701987	0.0561761
FEV1FVC	UKB	ENSG00000184702	2024-09-05	22	19701987	19712295	19701987	-0.218101
Fibroblastic_Disorders	UKB	ENSG00000184702	2024-09-05	22	19701987	19712295	19701987	-0.0807286
GGT	UKB	ENSG00000184702	2024-09-05	22	19701987	19712295	19701987	0.179862
Glaucoma_Combined	UKB	ENSG00000184702	2024-09-05	22	19701987	19712295	19701987	0.00661552
Glucose	UKB	ENSG00000184702	2024-09-05	22	19701987	19712295	19701987	0.0152784
Guilty_Feelings	UKB	ENSG00000184702	2024-09-05	22	19701987	19712295	19701987	0.0530779
ADHD	PASS	ENSG00000122545	2024-09-07	7	35840542	35944917	35840542	-0.248832
Alzheimer	PASS	ENSG00000122545	2024-09-07	7	35840542	35944917	35840542	-0.528162
Anorexia	PASS	ENSG00000122545	2024-09-07	7	35840542	35944917	35840542	0.448807
ASD	PASS	ENSG00000122545	2024-09-07	7	35840542	35944917	35840542	0.031189
Bipolar_Disorder	PASS	ENSG00000122545	2024-09-07	7	35840542	35944917	35840542	-0.292763
Celiac	PASS	ENSG00000122545	2024-09-07	7	35840542	35944917	35840542	0.659052
Crohns	PASS	ENSG00000122545	2024-09-07	7	35840542	35944917	35840542	-0.252392
DS	PASS	ENSG00000122545	2024-09-07	7	35840542	35944917	35840542	-0.373337
Diverticulitis	PASS	ENSG00000122545	2024-09-07	7	35840542	35944917	35840542	-0.421267
IBD	PASS	ENSG00000122545	2024-09-07	7	35840542	35944917	35840542	-0.118965
Lupus	PASS	ENSG00000122545	2024-09-07	7	35840542	35944917	35840542	0.0749976
MDD	PASS	ENSG00000122545	2024-09-07	7	35840542	35944917	35840542	-0.302152
MS	PASS	ENSG00000122545	2024-09-07	7	35840542	35944917	35840542	-0.60655
Neuroticism	PASS	ENSG00000122545	2024-09-07	7	35840542	35944917	35840542	0.0962253
RA	PASS	ENSG00000122545	2024-09-07	7	35840542	35944917	35840542	-0.0782396
Schizophrenia	PASS	ENSG00000122545	2024-09-07	7	35840542	35944917	35840542	0.112795
UC	PASS	ENSG00000122545	2024-09-07	7	35840542	35944917	35840542	0.0458883
Cardiovascular_Disease	PASS	ENSG00000122545	2024-09-07	7	35840542	35944917	35840542	-0.272132
AFib	UKB	ENSG00000122545	2024-09-07	7	35840542	35944917	35840542	-0.269658
AG	UKB	ENSG00000122545	2024-09-07	7	35840542	35944917	35840542	-0.303739
Age_at_Menarche	UKB	ENSG00000122545	2024-09-07	7	35840542	35944917	35840542	0.137116
Age_at_Menopause	UKB	ENSG00000122545	2024-09-07	7	35840542	35944917	35840542	-0.263536
AID_Combined	UKB	ENSG00000122545	2024-09-07	7	35840542	35944917	35840542	-0.427314
Alb	UKB	ENSG00000122545	2024-09-07	7	35840542	35944917	35840542	-0.42967
ALP	UKB	ENSG00000122545	2024-09-07	7	35840542	35944917	35840542	-0.438375
ALT	UKB	ENSG00000122545	2024-09-07	7	35840542	35944917	35840542	-0.0483302
Alzheimer_LTFH	UKB	ENSG00000122545	2024-09-07	7	35840542	35944917	35840542	-0.411518
ApoA	UKB	ENSG00000122545	2024-09-07	7	35840542	35944917	35840542	-0.429058
ApoB	UKB	ENSG00000122545	2024-09-07	7	35840542	35944917	35840542	-0.540987
AST	UKB	ENSG00000122545	2024-09-07	7	35840542	35944917	35840542	-0.15615
Asthma	UKB	ENSG00000122545	2024-09-07	7	35840542	35944917	35840542	-0.195212
Balding_Type4	UKB	ENSG00000122545	2024-09-07	7	35840542	35944917	35840542	0.0471984
Baso	UKB	ENSG00000122545	2024-09-07	7	35840542	35944917	35840542	-0.368555
BFP	UKB	ENSG00000122545	2024-09-07	7	35840542	35944917	35840542	-0.107015
Blood_Clot_Lung	UKB	ENSG00000122545	2024-09-07	7	35840542	35944917	35840542	-0.335018
BMI	UKB	ENSG00000122545	2024-09-07	7	35840542	35944917	35840542	-0.0958952
BrC	UKB	ENSG00000122545	2024-09-07	7	35840542	35944917	35840542	0.0868324
BW	UKB	ENSG00000122545	2024-09-07	7	35840542	35944917	35840542	-0.113064
Ca	UKB	ENSG00000122545	2024-09-07	7	35840542	35944917	35840542	-0.533816
CAD	UKB	ENSG00000122545	2024-09-07	7	35840542	35944917	35840542	-0.26419
Cholelithiasis	UKB	ENSG00000122545	2024-09-07	7	35840542	35944917	35840542	-0.35427
CRC	UKB	ENSG00000122545	2024-09-07	7	35840542	35944917	35840542	-0.113549
CRP	UKB	ENSG00000122545	2024-09-07	7	35840542	35944917	35840542	-0.328357
DBP	UKB	ENSG00000122545	2024-09-07	7	35840542	35944917	35840542	0.0690993
Depression_GP	UKB	ENSG00000122545	2024-09-07	7	35840542	35944917	35840542	0.216275
DVT	UKB	ENSG00000122545	2024-09-07	7	35840542	35944917	35840542	-0.0750465
eBMD	UKB	ENSG00000122545	2024-09-07	7	35840542	35944917	35840542	-0.221315
eGFR	UKB	ENSG00000122545	2024-09-07	7	35840542	35944917	35840542	-0.696262
eGFRcys	UKB	ENSG00000122545	2024-09-07	7	35840542	35944917	35840542	-0.456134
Eosino	UKB	ENSG00000122545	2024-09-07	7	35840542	35944917	35840542	-0.151721
FedUp_Feelings	UKB	ENSG00000122545	2024-09-07	7	35840542	35944917	35840542	0.232771
FEV1FVC	UKB	ENSG00000122545	2024-09-07	7	35840542	35944917	35840542	0.0202194
Fibroblastic_Disorders	UKB	ENSG00000122545	2024-09-07	7	35840542	35944917	35840542	0.187681
GGT	UKB	ENSG00000122545	2024-09-07	7	35840542	35944917	35840542	-0.0849127
Glaucoma_Combined	UKB	ENSG00000122545	2024-09-07	7	35840542	35944917	35840542	0.0825286
Glucose	UKB	ENSG00000122545	2024-09-07	7	35840542	35944917	35840542	-0.153662
Guilty_Feelings	UKB	ENSG00000122545	2024-09-07	7	35840542	35944917	35840542	-0.0204259
ADHD	PASS	ENSG00000164402	2024-09-08	5	132086509	132142933	132142933	-0.365545
Alzheimer	PASS	ENSG00000164402	2024-09-08	5	132086509	132142933	132142933	-0.159754
Anorexia	PASS	ENSG00000164402	2024-09-08	5	132086509	132142933	132142933	0.128928
ASD	PASS	ENSG00000164402	2024-09-08	5	132086509	132142933	132142933	0.213564
Bipolar_Disorder	PASS	ENSG00000164402	2024-09-08	5	132086509	132142933	132142933	0.241884
Celiac	PASS	ENSG00000164402	2024-09-08	5	132086509	132142933	132142933	-0.158151
Crohns	PASS	ENSG00000164402	2024-09-08	5	132086509	132142933	132142933	0.0816939
DS	PASS	ENSG00000164402	2024-09-08	5	132086509	132142933	132142933	-0.596214
Diverticulitis	PASS	ENSG00000164402	2024-09-08	5	132086509	132142933	132142933	0.459532
IBD	PASS	ENSG00000164402	2024-09-08	5	132086509	132142933	132142933	0.252233
Lupus	PASS	ENSG00000164402	2024-09-08	5	132086509	132142933	132142933	0.270391
MDD	PASS	ENSG00000164402	2024-09-08	5	132086509	132142933	132142933	-0.291074
MS	PASS	ENSG00000164402	2024-09-08	5	132086509	132142933	132142933	-0.0631504
Neuroticism	PASS	ENSG00000164402	2024-09-08	5	132086509	132142933	132142933	-0.0917209
RA	PASS	ENSG00000164402	2024-09-08	5	132086509	132142933	132142933	0.0101997
Schizophrenia	PASS	ENSG00000164402	2024-09-08	5	132086509	132142933	132142933	0.180684
UC	PASS	ENSG00000164402	2024-09-08	5	132086509	132142933	132142933	0.102852
Cardiovascular_Disease	PASS	ENSG00000164402	2024-09-08	5	132086509	132142933	132142933	0.144241
AFib	UKB	ENSG00000164402	2024-09-08	5	132086509	132142933	132142933	-0.0136179
AG	UKB	ENSG00000164402	2024-09-08	5	132086509	132142933	132142933	-0.0967625
Age_at_Menarche	UKB	ENSG00000164402	2024-09-08	5	132086509	132142933	132142933	0.049488
Age_at_Menopause	UKB	ENSG00000164402	2024-09-08	5	132086509	132142933	132142933	-0.0748797
AID_Combined	UKB	ENSG00000164402	2024-09-08	5	132086509	132142933	132142933	-0.0925599
Alb	UKB	ENSG00000164402	2024-09-08	5	132086509	132142933	132142933	0.230494
ALP	UKB	ENSG00000164402	2024-09-08	5	132086509	132142933	132142933	0.367437
ALT	UKB	ENSG00000164402	2024-09-08	5	132086509	132142933	132142933	0.188801
Alzheimer_LTFH	UKB	ENSG00000164402	2024-09-08	5	132086509	132142933	132142933	-0.190278
ApoA	UKB	ENSG00000164402	2024-09-08	5	132086509	132142933	132142933	-0.00217015
ApoB	UKB	ENSG00000164402	2024-09-08	5	132086509	132142933	132142933	-0.00176232
AST	UKB	ENSG00000164402	2024-09-08	5	132086509	132142933	132142933	0.209424
Asthma	UKB	ENSG00000164402	2024-09-08	5	132086509	132142933	132142933	-0.13244
Balding_Type4	UKB	ENSG00000164402	2024-09-08	5	132086509	132142933	132142933	-0.0923136
Baso	UKB	ENSG00000164402	2024-09-08	5	132086509	132142933	132142933	0.0104709
BFP	UKB	ENSG00000164402	2024-09-08	5	132086509	132142933	132142933	0.250171
Blood_Clot_Lung	UKB	ENSG00000164402	2024-09-08	5	132086509	132142933	132142933	-0.0529371
BMI	UKB	ENSG00000164402	2024-09-08	5	132086509	132142933	132142933	0.110683
BrC	UKB	ENSG00000164402	2024-09-08	5	132086509	132142933	132142933	0.299135
BW	UKB	ENSG00000164402	2024-09-08	5	132086509	132142933	132142933	0.302059
Ca	UKB	ENSG00000164402	2024-09-08	5	132086509	132142933	132142933	0.428263
CAD	UKB	ENSG00000164402	2024-09-08	5	132086509	132142933	132142933	-0.106095
Cholelithiasis	UKB	ENSG00000164402	2024-09-08	5	132086509	132142933	132142933	-0.131937
CRC	UKB	ENSG00000164402	2024-09-08	5	132086509	132142933	132142933	0.0794362
CRP	UKB	ENSG00000164402	2024-09-08	5	132086509	132142933	132142933	0.0699438
DBP	UKB	ENSG00000164402	2024-09-08	5	132086509	132142933	132142933	0.187623
Depression_GP	UKB	ENSG00000164402	2024-09-08	5	132086509	132142933	132142933	-0.123338
DVT	UKB	ENSG00000164402	2024-09-08	5	132086509	132142933	132142933	0.0980532
eBMD	UKB	ENSG00000164402	2024-09-08	5	132086509	132142933	132142933	0.182921
eGFR	UKB	ENSG00000164402	2024-09-08	5	132086509	132142933	132142933	-0.0789624
eGFRcys	UKB	ENSG00000164402	2024-09-08	5	132086509	132142933	132142933	-0.10678
Eosino	UKB	ENSG00000164402	2024-09-08	5	132086509	132142933	132142933	-0.109294
FedUp_Feelings	UKB	ENSG00000164402	2024-09-08	5	132086509	132142933	132142933	0.415862
FEV1FVC	UKB	ENSG00000164402	2024-09-08	5	132086509	132142933	132142933	0.104485
Fibroblastic_Disorders	UKB	ENSG00000164402	2024-09-08	5	132086509	132142933	132142933	0.228579
GGT	UKB	ENSG00000164402	2024-09-08	5	132086509	132142933	132142933	0.786205
Glaucoma_Combined	UKB	ENSG00000164402	2024-09-08	5	132086509	132142933	132142933	0.00271788
Glucose	UKB	ENSG00000164402	2024-09-08	5	132086509	132142933	132142933	0.117591
Guilty_Feelings	UKB	ENSG00000164402	2024-09-08	5	132086509	132142933	132142933	0.166922
ADHD	PASS	ENSG00000184640	2024-09-09	17	75276651	75496678	75276651	-0.0794177
Alzheimer	PASS	ENSG00000184640	2024-09-09	17	75276651	75496678	75276651	0.196881
Anorexia	PASS	ENSG00000184640	2024-09-09	17	75276651	75496678	75276651	0.333536
ASD	PASS	ENSG00000184640	2024-09-09	17	75276651	75496678	75276651	0.0732348
Bipolar_Disorder	PASS	ENSG00000184640	2024-09-09	17	75276651	75496678	75276651	0.255059
Celiac	PASS	ENSG00000184640	2024-09-09	17	75276651	75496678	75276651	0.228273
Crohns	PASS	ENSG00000184640	2024-09-09	17	75276651	75496678	75276651	0.168234
DS	PASS	ENSG00000184640	2024-09-09	17	75276651	75496678	75276651	-0.187645
Diverticulitis	PASS	ENSG00000184640	2024-09-09	17	75276651	75496678	75276651	-0.267939
IBD	PASS	ENSG00000184640	2024-09-09	17	75276651	75496678	75276651	0.271493
Lupus	PASS	ENSG00000184640	2024-09-09	17	75276651	75496678	75276651	-0.205997
MDD	PASS	ENSG00000184640	2024-09-09	17	75276651	75496678	75276651	0.14459
MS	PASS	ENSG00000184640	2024-09-09	17	75276651	75496678	75276651	-0.0162455
Neuroticism	PASS	ENSG00000184640	2024-09-09	17	75276651	75496678	75276651	-0.026253
RA	PASS	ENSG00000184640	2024-09-09	17	75276651	75496678	75276651	0.0856171
Schizophrenia	PASS	ENSG00000184640	2024-09-09	17	75276651	75496678	75276651	-0.0103778
UC	PASS	ENSG00000184640	2024-09-09	17	75276651	75496678	75276651	0.475258
Cardiovascular_Disease	PASS	ENSG00000184640	2024-09-09	17	75276651	75496678	75276651	0.110789
AFib	UKB	ENSG00000184640	2024-09-09	17	75276651	75496678	75276651	-0.0784972
AG	UKB	ENSG00000184640	2024-09-09	17	75276651	75496678	75276651	0.594482
Age_at_Menarche	UKB	ENSG00000184640	2024-09-09	17	75276651	75496678	75276651	-0.0555934
Age_at_Menopause	UKB	ENSG00000184640	2024-09-09	17	75276651	75496678	75276651	-0.0355795
AID_Combined	UKB	ENSG00000184640	2024-09-09	17	75276651	75496678	75276651	0.201255
Alb	UKB	ENSG00000184640	2024-09-09	17	75276651	75496678	75276651	0.534099
ALP	UKB	ENSG00000184640	2024-09-09	17	75276651	75496678	75276651	0.638379
ALT	UKB	ENSG00000184640	2024-09-09	17	75276651	75496678	75276651	0.532542
Alzheimer_LTFH	UKB	ENSG00000184640	2024-09-09	17	75276651	75496678	75276651	0.0795653
ApoA	UKB	ENSG00000184640	2024-09-09	17	75276651	75496678	75276651	0.545544
ApoB	UKB	ENSG00000184640	2024-09-09	17	75276651	75496678	75276651	0.332734
AST	UKB	ENSG00000184640	2024-09-09	17	75276651	75496678	75276651	0.106097
Asthma	UKB	ENSG00000184640	2024-09-09	17	75276651	75496678	75276651	0.0118079
Balding_Type4	UKB	ENSG00000184640	2024-09-09	17	75276651	75496678	75276651	0.259534
Baso	UKB	ENSG00000184640	2024-09-09	17	75276651	75496678	75276651	0.292699
BFP	UKB	ENSG00000184640	2024-09-09	17	75276651	75496678	75276651	0.126449
Blood_Clot_Lung	UKB	ENSG00000184640	2024-09-09	17	75276651	75496678	75276651	-0.27141
BMI	UKB	ENSG00000184640	2024-09-09	17	75276651	75496678	75276651	0.121859
BrC	UKB	ENSG00000184640	2024-09-09	17	75276651	75496678	75276651	0.793596
BW	UKB	ENSG00000184640	2024-09-09	17	75276651	75496678	75276651	0.213886
Ca	UKB	ENSG00000184640	2024-09-09	17	75276651	75496678	75276651	0.241974
CAD	UKB	ENSG00000184640	2024-09-09	17	75276651	75496678	75276651	0.292439
Cholelithiasis	UKB	ENSG00000184640	2024-09-09	17	75276651	75496678	75276651	0.0798601
CRC	UKB	ENSG00000184640	2024-09-09	17	75276651	75496678	75276651	0.214572
CRP	UKB	ENSG00000184640	2024-09-09	17	75276651	75496678	75276651	0.326922
DBP	UKB	ENSG00000184640	2024-09-09	17	75276651	75496678	75276651	0.208418
Depression_GP	UKB	ENSG00000184640	2024-09-09	17	75276651	75496678	75276651	-0.439745
DVT	UKB	ENSG00000184640	2024-09-09	17	75276651	75496678	75276651	0.160349
eBMD	UKB	ENSG00000184640	2024-09-09	17	75276651	75496678	75276651	0.801923
eGFR	UKB	ENSG00000184640	2024-09-09	17	75276651	75496678	75276651	0.372001
eGFRcys	UKB	ENSG00000184640	2024-09-09	17	75276651	75496678	75276651	0.177153
Eosino	UKB	ENSG00000184640	2024-09-09	17	75276651	75496678	75276651	0.546719
FedUp_Feelings	UKB	ENSG00000184640	2024-09-09	17	75276651	75496678	75276651	-0.134371
FEV1FVC	UKB	ENSG00000184640	2024-09-09	17	75276651	75496678	75276651	0.529196
Fibroblastic_Disorders	UKB	ENSG00000184640	2024-09-09	17	75276651	75496678	75276651	0.15366
GGT	UKB	ENSG00000184640	2024-09-09	17	75276651	75496678	75276651	0.965452
Glaucoma_Combined	UKB	ENSG00000184640	2024-09-09	17	75276651	75496678	75276651	-0.275708
Glucose	UKB	ENSG00000184640	2024-09-09	17	75276651	75496678	75276651	0.0659533
Guilty_Feelings	UKB	ENSG00000184640	2024-09-09	17	75276651	75496678	75276651	-0.031037
ADHD	PASS	ENSG00000186522	2024-09-10	2	110300559	110371783	110371783	-0.0955221
Alzheimer	PASS	ENSG00000186522	2024-09-10	2	110300559	110371783	110371783	-0.0967799
Anorexia	PASS	ENSG00000186522	2024-09-10	2	110300559	110371783	110371783	0.0885741
ASD	PASS	ENSG00000186522	2024-09-10	2	110300559	110371783	110371783	-0.0922128
Bipolar_Disorder	PASS	ENSG00000186522	2024-09-10	2	110300559	110371783	110371783	-0.179146
Celiac	PASS	ENSG00000186522	2024-09-10	2	110300559	110371783	110371783	-0.233693
Crohns	PASS	ENSG00000186522	2024-09-10	2	110300559	110371783	110371783	-0.19306
DS	PASS	ENSG00000186522	2024-09-10	2	110300559	110371783	110371783	0.0492772
Diverticulitis	PASS	ENSG00000186522	2024-09-10	2	110300559	110371783	110371783	0.0232169
IBD	PASS	ENSG00000186522	2024-09-10	2	110300559	110371783	110371783	-0.235218
Lupus	PASS	ENSG00000186522	2024-09-10	2	110300559	110371783	110371783	-0.0608848
MDD	PASS	ENSG00000186522	2024-09-10	2	110300559	110371783	110371783	0.0823122
MS	PASS	ENSG00000186522	2024-09-10	2	110300559	110371783	110371783	0.0526061
Neuroticism	PASS	ENSG00000186522	2024-09-10	2	110300559	110371783	110371783	-0.217898
RA	PASS	ENSG00000186522	2024-09-10	2	110300559	110371783	110371783	-0.138146
Schizophrenia	PASS	ENSG00000186522	2024-09-10	2	110300559	110371783	110371783	-0.252038
UC	PASS	ENSG00000186522	2024-09-10	2	110300559	110371783	110371783	-0.0325995
Cardiovascular_Disease	PASS	ENSG00000186522	2024-09-10	2	110300559	110371783	110371783	-0.115157
AFib	UKB	ENSG00000186522	2024-09-10	2	110300559	110371783	110371783	0.0206098
AG	UKB	ENSG00000186522	2024-09-10	2	110300559	110371783	110371783	-0.378931
Age_at_Menarche	UKB	ENSG00000186522	2024-09-10	2	110300559	110371783	110371783	-0.085236
Age_at_Menopause	UKB	ENSG00000186522	2024-09-10	2	110300559	110371783	110371783	-0.0134219
AID_Combined	UKB	ENSG00000186522	2024-09-10	2	110300559	110371783	110371783	-0.262799
Alb	UKB	ENSG00000186522	2024-09-10	2	110300559	110371783	110371783	-0.0182454
ALP	UKB	ENSG00000186522	2024-09-10	2	110300559	110371783	110371783	-0.593129
ALT	UKB	ENSG00000186522	2024-09-10	2	110300559	110371783	110371783	0.0217887
Alzheimer_LTFH	UKB	ENSG00000186522	2024-09-10	2	110300559	110371783	110371783	-0.363627
ApoA	UKB	ENSG00000186522	2024-09-10	2	110300559	110371783	110371783	-0.266244
ApoB	UKB	ENSG00000186522	2024-09-10	2	110300559	110371783	110371783	-0.0271244
AST	UKB	ENSG00000186522	2024-09-10	2	110300559	110371783	110371783	0.110153
Asthma	UKB	ENSG00000186522	2024-09-10	2	110300559	110371783	110371783	-0.443103
Balding_Type4	UKB	ENSG00000186522	2024-09-10	2	110300559	110371783	110371783	0.274668
Baso	UKB	ENSG00000186522	2024-09-10	2	110300559	110371783	110371783	-0.526326
BFP	UKB	ENSG00000186522	2024-09-10	2	110300559	110371783	110371783	-0.322843
Blood_Clot_Lung	UKB	ENSG00000186522	2024-09-10	2	110300559	110371783	110371783	-0.418846
BMI	UKB	ENSG00000186522	2024-09-10	2	110300559	110371783	110371783	-0.486257
BrC	UKB	ENSG00000186522	2024-09-10	2	110300559	110371783	110371783	0.180297
BW	UKB	ENSG00000186522	2024-09-10	2	110300559	110371783	110371783	-0.359574
Ca	UKB	ENSG00000186522	2024-09-10	2	110300559	110371783	110371783	0.0138962
CAD	UKB	ENSG00000186522	2024-09-10	2	110300559	110371783	110371783	-0.108333
Cholelithiasis	UKB	ENSG00000186522	2024-09-10	2	110300559	110371783	110371783	-0.429432
CRC	UKB	ENSG00000186522	2024-09-10	2	110300559	110371783	110371783	0.00793952
CRP	UKB	ENSG00000186522	2024-09-10	2	110300559	110371783	110371783	-0.339303
DBP	UKB	ENSG00000186522	2024-09-10	2	110300559	110371783	110371783	0.0775361
Depression_GP	UKB	ENSG00000186522	2024-09-10	2	110300559	110371783	110371783	-0.152305
DVT	UKB	ENSG00000186522	2024-09-10	2	110300559	110371783	110371783	-0.321556
eBMD	UKB	ENSG00000186522	2024-09-10	2	110300559	110371783	110371783	0.206485
eGFR	UKB	ENSG00000186522	2024-09-10	2	110300559	110371783	110371783	-0.429553
eGFRcys	UKB	ENSG00000186522	2024-09-10	2	110300559	110371783	110371783	-0.466176
Eosino	UKB	ENSG00000186522	2024-09-10	2	110300559	110371783	110371783	-0.689609
FedUp_Feelings	UKB	ENSG00000186522	2024-09-10	2	110300559	110371783	110371783	-0.27979
FEV1FVC	UKB	ENSG00000186522	2024-09-10	2	110300559	110371783	110371783	0.138576
Fibroblastic_Disorders	UKB	ENSG00000186522	2024-09-10	2	110300559	110371783	110371783	0.0960328
GGT	UKB	ENSG00000186522	2024-09-10	2	110300559	110371783	110371783	0.118609
Glaucoma_Combined	UKB	ENSG00000186522	2024-09-10	2	110300559	110371783	110371783	0.221311
Glucose	UKB	ENSG00000186522	2024-09-10	2	110300559	110371783	110371783	-0.109521
Guilty_Feelings	UKB	ENSG00000186522	2024-09-10	2	110300559	110371783	110371783	-0.103388
ADHD	PASS	ENSG00000138758	2024-09-11	4	77870856	77961537	77870856	-0.222531
Alzheimer	PASS	ENSG00000138758	2024-09-11	4	77870856	77961537	77870856	-0.0429854
Anorexia	PASS	ENSG00000138758	2024-09-11	4	77870856	77961537	77870856	0.287108
ASD	PASS	ENSG00000138758	2024-09-11	4	77870856	77961537	77870856	-0.26984
Bipolar_Disorder	PASS	ENSG00000138758	2024-09-11	4	77870856	77961537	77870856	-0.0546789
Celiac	PASS	ENSG00000138758	2024-09-11	4	77870856	77961537	77870856	0.324325
Crohns	PASS	ENSG00000138758	2024-09-11	4	77870856	77961537	77870856	-0.473757
DS	PASS	ENSG00000138758	2024-09-11	4	77870856	77961537	77870856	0.0526589
Diverticulitis	PASS	ENSG00000138758	2024-09-11	4	77870856	77961537	77870856	0.169515
IBD	PASS	ENSG00000138758	2024-09-11	4	77870856	77961537	77870856	0.235971
Lupus	PASS	ENSG00000138758	2024-09-11	4	77870856	77961537	77870856	-0.0319157
MDD	PASS	ENSG00000138758	2024-09-11	4	77870856	77961537	77870856	-0.0725551
MS	PASS	ENSG00000138758	2024-09-11	4	77870856	77961537	77870856	0.0625884
Neuroticism	PASS	ENSG00000138758	2024-09-11	4	77870856	77961537	77870856	0.313793
RA	PASS	ENSG00000138758	2024-09-11	4	77870856	77961537	77870856	-0.145272
Schizophrenia	PASS	ENSG00000138758	2024-09-11	4	77870856	77961537	77870856	0.0869284
UC	PASS	ENSG00000138758	2024-09-11	4	77870856	77961537	77870856	0.115654
Cardiovascular_Disease	PASS	ENSG00000138758	2024-09-11	4	77870856	77961537	77870856	0.455714
AFib	UKB	ENSG00000138758	2024-09-11	4	77870856	77961537	77870856	-0.11069
AG	UKB	ENSG00000138758	2024-09-11	4	77870856	77961537	77870856	-0.12974
Age_at_Menarche	UKB	ENSG00000138758	2024-09-11	4	77870856	77961537	77870856	0.13615
Age_at_Menopause	UKB	ENSG00000138758	2024-09-11	4	77870856	77961537	77870856	-0.181007
AID_Combined	UKB	ENSG00000138758	2024-09-11	4	77870856	77961537	77870856	-0.0823066
Alb	UKB	ENSG00000138758	2024-09-11	4	77870856	77961537	77870856	0.0909346
ALP	UKB	ENSG00000138758	2024-09-11	4	77870856	77961537	77870856	0.420773
ALT	UKB	ENSG00000138758	2024-09-11	4	77870856	77961537	77870856	0.0992012
Alzheimer_LTFH	UKB	ENSG00000138758	2024-09-11	4	77870856	77961537	77870856	0.364716
ApoA	UKB	ENSG00000138758	2024-09-11	4	77870856	77961537	77870856	0.157346
ApoB	UKB	ENSG00000138758	2024-09-11	4	77870856	77961537	77870856	-0.117728
AST	UKB	ENSG00000138758	2024-09-11	4	77870856	77961537	77870856	-0.0630659
Asthma	UKB	ENSG00000138758	2024-09-11	4	77870856	77961537	77870856	0.271692
Balding_Type4	UKB	ENSG00000138758	2024-09-11	4	77870856	77961537	77870856	0.0971467
Baso	UKB	ENSG00000138758	2024-09-11	4	77870856	77961537	77870856	-0.483018
BFP	UKB	ENSG00000138758	2024-09-11	4	77870856	77961537	77870856	0.303478
Blood_Clot_Lung	UKB	ENSG00000138758	2024-09-11	4	77870856	77961537	77870856	-0.0493078
BMI	UKB	ENSG00000138758	2024-09-11	4	77870856	77961537	77870856	0.170429
BrC	UKB	ENSG00000138758	2024-09-11	4	77870856	77961537	77870856	0.242908
BW	UKB	ENSG00000138758	2024-09-11	4	77870856	77961537	77870856	0.0387912
Ca	UKB	ENSG00000138758	2024-09-11	4	77870856	77961537	77870856	0.191803
CAD	UKB	ENSG00000138758	2024-09-11	4	77870856	77961537	77870856	0.279466
Cholelithiasis	UKB	ENSG00000138758	2024-09-11	4	77870856	77961537	77870856	-0.112766
CRC	UKB	ENSG00000138758	2024-09-11	4	77870856	77961537	77870856	-0.376826
CRP	UKB	ENSG00000138758	2024-09-11	4	77870856	77961537	77870856	0.0463589
DBP	UKB	ENSG00000138758	2024-09-11	4	77870856	77961537	77870856	0.280154
Depression_GP	UKB	ENSG00000138758	2024-09-11	4	77870856	77961537	77870856	-0.310251
DVT	UKB	ENSG00000138758	2024-09-11	4	77870856	77961537	77870856	0.206469
eBMD	UKB	ENSG00000138758	2024-09-11	4	77870856	77961537	77870856	0.61763
eGFR	UKB	ENSG00000138758	2024-09-11	4	77870856	77961537	77870856	0.312069
eGFRcys	UKB	ENSG00000138758	2024-09-11	4	77870856	77961537	77870856	0.282034
Eosino	UKB	ENSG00000138758	2024-09-11	4	77870856	77961537	77870856	0.308708
FedUp_Feelings	UKB	ENSG00000138758	2024-09-11	4	77870856	77961537	77870856	-0.121289
FEV1FVC	UKB	ENSG00000138758	2024-09-11	4	77870856	77961537	77870856	0.333354
Fibroblastic_Disorders	UKB	ENSG00000138758	2024-09-11	4	77870856	77961537	77870856	0.0827248
GGT	UKB	ENSG00000138758	2024-09-11	4	77870856	77961537	77870856	1.22498
Glaucoma_Combined	UKB	ENSG00000138758	2024-09-11	4	77870856	77961537	77870856	-0.00696715
Glucose	UKB	ENSG00000138758	2024-09-11	4	77870856	77961537	77870856	-0.0331918
Guilty_Feelings	UKB	ENSG00000138758	2024-09-11	4	77870856	77961537	77870856	0.044123
ADHD	PASS	ENSG00000140623	2024-09-12	16	4827670	4838522	4838522	-0.106615
Alzheimer	PASS	ENSG00000140623	2024-09-12	16	4827670	4838522	4838522	0.173381
Anorexia	PASS	ENSG00000140623	2024-09-12	16	4827670	4838522	4838522	-0.0765137
ASD	PASS	ENSG00000140623	2024-09-12	16	4827670	4838522	4838522	-0.0823321
Bipolar_Disorder	PASS	ENSG00000140623	2024-09-12	16	4827670	4838522	4838522	0.0982586
Celiac	PASS	ENSG00000140623	2024-09-12	16	4827670	4838522	4838522	-0.247396
Crohns	PASS	ENSG00000140623	2024-09-12	16	4827670	4838522	4838522	0.0319404
DS	PASS	ENSG00000140623	2024-09-12	16	4827670	4838522	4838522	-0.139665
Diverticulitis	PASS	ENSG00000140623	2024-09-12	16	4827670	4838522	4838522	-0.075366
IBD	PASS	ENSG00000140623	2024-09-12	16	4827670	4838522	4838522	-0.156717
Lupus	PASS	ENSG00000140623	2024-09-12	16	4827670	4838522	4838522	0.119957
MDD	PASS	ENSG00000140623	2024-09-12	16	4827670	4838522	4838522	0.214217
MS	PASS	ENSG00000140623	2024-09-12	16	4827670	4838522	4838522	0.0971381
Neuroticism	PASS	ENSG00000140623	2024-09-12	16	4827670	4838522	4838522	-0.0448149
RA	PASS	ENSG00000140623	2024-09-12	16	4827670	4838522	4838522	-0.0326719
Schizophrenia	PASS	ENSG00000140623	2024-09-12	16	4827670	4838522	4838522	-0.122126
UC	PASS	ENSG00000140623	2024-09-12	16	4827670	4838522	4838522	-0.226603
Cardiovascular_Disease	PASS	ENSG00000140623	2024-09-12	16	4827670	4838522	4838522	-0.225761
AFib	UKB	ENSG00000140623	2024-09-12	16	4827670	4838522	4838522	0.136978
AG	UKB	ENSG00000140623	2024-09-12	16	4827670	4838522	4838522	-0.0474084
Age_at_Menarche	UKB	ENSG00000140623	2024-09-12	16	4827670	4838522	4838522	-0.0257699
Age_at_Menopause	UKB	ENSG00000140623	2024-09-12	16	4827670	4838522	4838522	0.105549
AID_Combined	UKB	ENSG00000140623	2024-09-12	16	4827670	4838522	4838522	0.00669005
Alb	UKB	ENSG00000140623	2024-09-12	16	4827670	4838522	4838522	-0.12597
ALP	UKB	ENSG00000140623	2024-09-12	16	4827670	4838522	4838522	-0.146624
ALT	UKB	ENSG00000140623	2024-09-12	16	4827670	4838522	4838522	-0.101562
Alzheimer_LTFH	UKB	ENSG00000140623	2024-09-12	16	4827670	4838522	4838522	0.272266
ApoA	UKB	ENSG00000140623	2024-09-12	16	4827670	4838522	4838522	-0.245559
ApoB	UKB	ENSG00000140623	2024-09-12	16	4827670	4838522	4838522	-0.0406392
AST	UKB	ENSG00000140623	2024-09-12	16	4827670	4838522	4838522	-0.0477696
Asthma	UKB	ENSG00000140623	2024-09-12	16	4827670	4838522	4838522	0.0396292
Balding_Type4	UKB	ENSG00000140623	2024-09-12	16	4827670	4838522	4838522	-0.0702685
Baso	UKB	ENSG00000140623	2024-09-12	16	4827670	4838522	4838522	-0.0073451
BFP	UKB	ENSG00000140623	2024-09-12	16	4827670	4838522	4838522	-0.258913
Blood_Clot_Lung	UKB	ENSG00000140623	2024-09-12	16	4827670	4838522	4838522	-0.102948
BMI	UKB	ENSG00000140623	2024-09-12	16	4827670	4838522	4838522	-0.244728
BrC	UKB	ENSG00000140623	2024-09-12	16	4827670	4838522	4838522	0.351793
BW	UKB	ENSG00000140623	2024-09-12	16	4827670	4838522	4838522	-0.293129
Ca	UKB	ENSG00000140623	2024-09-12	16	4827670	4838522	4838522	-0.000109365
CAD	UKB	ENSG00000140623	2024-09-12	16	4827670	4838522	4838522	-0.00843976
Cholelithiasis	UKB	ENSG00000140623	2024-09-12	16	4827670	4838522	4838522	-0.0343
CRC	UKB	ENSG00000140623	2024-09-12	16	4827670	4838522	4838522	-0.364314
CRP	UKB	ENSG00000140623	2024-09-12	16	4827670	4838522	4838522	-0.0768931
DBP	UKB	ENSG00000140623	2024-09-12	16	4827670	4838522	4838522	-0.183994
Depression_GP	UKB	ENSG00000140623	2024-09-12	16	4827670	4838522	4838522	-0.317387
DVT	UKB	ENSG00000140623	2024-09-12	16	4827670	4838522	4838522	-0.124337
eBMD	UKB	ENSG00000140623	2024-09-12	16	4827670	4838522	4838522	-0.203684
eGFR	UKB	ENSG00000140623	2024-09-12	16	4827670	4838522	4838522	-0.0243118
eGFRcys	UKB	ENSG00000140623	2024-09-12	16	4827670	4838522	4838522	0.00636445
Eosino	UKB	ENSG00000140623	2024-09-12	16	4827670	4838522	4838522	-0.248804
FedUp_Feelings	UKB	ENSG00000140623	2024-09-12	16	4827670	4838522	4838522	-0.0600973
FEV1FVC	UKB	ENSG00000140623	2024-09-12	16	4827670	4838522	4838522	-0.216862
Fibroblastic_Disorders	UKB	ENSG00000140623	2024-09-12	16	4827670	4838522	4838522	0.0058828
GGT	UKB	ENSG00000140623	2024-09-12	16	4827670	4838522	4838522	0.409628
Glaucoma_Combined	UKB	ENSG00000140623	2024-09-12	16	4827670	4838522	4838522	0.0486892
Glucose	UKB	ENSG00000140623	2024-09-12	16	4827670	4838522	4838522	-0.0459183
Guilty_Feelings	UKB	ENSG00000140623	2024-09-12	16	4827670	4838522	4838522	-0.0456522
ADHD	PASS	ENSG00000154997	2024-09-14	7	55861237	55930482	55930482	-0.0854399
Alzheimer	PASS	ENSG00000154997	2024-09-14	7	55861237	55930482	55930482	-0.292465
Anorexia	PASS	ENSG00000154997	2024-09-14	7	55861237	55930482	55930482	-0.0958065
ASD	PASS	ENSG00000154997	2024-09-14	7	55861237	55930482	55930482	0.135637
Bipolar_Disorder	PASS	ENSG00000154997	2024-09-14	7	55861237	55930482	55930482	-0.105706
Celiac	PASS	ENSG00000154997	2024-09-14	7	55861237	55930482	55930482	0.163839
Crohns	PASS	ENSG00000154997	2024-09-14	7	55861237	55930482	55930482	-0.190699
DS	PASS	ENSG00000154997	2024-09-14	7	55861237	55930482	55930482	-0.510805
Diverticulitis	PASS	ENSG00000154997	2024-09-14	7	55861237	55930482	55930482	-0.0663459
IBD	PASS	ENSG00000154997	2024-09-14	7	55861237	55930482	55930482	-0.307114
Lupus	PASS	ENSG00000154997	2024-09-14	7	55861237	55930482	55930482	-0.129011
MDD	PASS	ENSG00000154997	2024-09-14	7	55861237	55930482	55930482	0.222547
MS	PASS	ENSG00000154997	2024-09-14	7	55861237	55930482	55930482	0.169484
Neuroticism	PASS	ENSG00000154997	2024-09-14	7	55861237	55930482	55930482	0.0367114
RA	PASS	ENSG00000154997	2024-09-14	7	55861237	55930482	55930482	-0.0935642
Schizophrenia	PASS	ENSG00000154997	2024-09-14	7	55861237	55930482	55930482	-0.131245
UC	PASS	ENSG00000154997	2024-09-14	7	55861237	55930482	55930482	-0.0878405
Cardiovascular_Disease	PASS	ENSG00000154997	2024-09-14	7	55861237	55930482	55930482	-0.390958
AFib	UKB	ENSG00000154997	2024-09-14	7	55861237	55930482	55930482	-0.0604191
AG	UKB	ENSG00000154997	2024-09-14	7	55861237	55930482	55930482	-0.353376
Age_at_Menarche	UKB	ENSG00000154997	2024-09-14	7	55861237	55930482	55930482	-0.0869492
Age_at_Menopause	UKB	ENSG00000154997	2024-09-14	7	55861237	55930482	55930482	-0.0312602
AID_Combined	UKB	ENSG00000154997	2024-09-14	7	55861237	55930482	55930482	-0.0576198
Alb	UKB	ENSG00000154997	2024-09-14	7	55861237	55930482	55930482	-0.353959
ALP	UKB	ENSG00000154997	2024-09-14	7	55861237	55930482	55930482	-0.218609
ALT	UKB	ENSG00000154997	2024-09-14	7	55861237	55930482	55930482	-0.221613
Alzheimer_LTFH	UKB	ENSG00000154997	2024-09-14	7	55861237	55930482	55930482	-0.364094
ApoA	UKB	ENSG00000154997	2024-09-14	7	55861237	55930482	55930482	-0.300778
ApoB	UKB	ENSG00000154997	2024-09-14	7	55861237	55930482	55930482	-0.156144
AST	UKB	ENSG00000154997	2024-09-14	7	55861237	55930482	55930482	-0.305234
Asthma	UKB	ENSG00000154997	2024-09-14	7	55861237	55930482	55930482	-0.242675
Balding_Type4	UKB	ENSG00000154997	2024-09-14	7	55861237	55930482	55930482	0.00552847
Baso	UKB	ENSG00000154997	2024-09-14	7	55861237	55930482	55930482	-0.0578165
BFP	UKB	ENSG00000154997	2024-09-14	7	55861237	55930482	55930482	-0.440043
Blood_Clot_Lung	UKB	ENSG00000154997	2024-09-14	7	55861237	55930482	55930482	-0.106356
BMI	UKB	ENSG00000154997	2024-09-14	7	55861237	55930482	55930482	-0.468954
BrC	UKB	ENSG00000154997	2024-09-14	7	55861237	55930482	55930482	-0.0971124
BW	UKB	ENSG00000154997	2024-09-14	7	55861237	55930482	55930482	-0.486343
Ca	UKB	ENSG00000154997	2024-09-14	7	55861237	55930482	55930482	-0.385636
CAD	UKB	ENSG00000154997	2024-09-14	7	55861237	55930482	55930482	-0.069685
Cholelithiasis	UKB	ENSG00000154997	2024-09-14	7	55861237	55930482	55930482	0.136587
CRC	UKB	ENSG00000154997	2024-09-14	7	55861237	55930482	55930482	-0.0197995
CRP	UKB	ENSG00000154997	2024-09-14	7	55861237	55930482	55930482	-0.246138
DBP	UKB	ENSG00000154997	2024-09-14	7	55861237	55930482	55930482	-0.307775
Depression_GP	UKB	ENSG00000154997	2024-09-14	7	55861237	55930482	55930482	-0.0827943
DVT	UKB	ENSG00000154997	2024-09-14	7	55861237	55930482	55930482	-0.11155
eBMD	UKB	ENSG00000154997	2024-09-14	7	55861237	55930482	55930482	-0.405795
eGFR	UKB	ENSG00000154997	2024-09-14	7	55861237	55930482	55930482	-0.337869
eGFRcys	UKB	ENSG00000154997	2024-09-14	7	55861237	55930482	55930482	-0.577038
Eosino	UKB	ENSG00000154997	2024-09-14	7	55861237	55930482	55930482	-0.673981
FedUp_Feelings	UKB	ENSG00000154997	2024-09-14	7	55861237	55930482	55930482	-0.0952974
FEV1FVC	UKB	ENSG00000154997	2024-09-14	7	55861237	55930482	55930482	-0.252002
Fibroblastic_Disorders	UKB	ENSG00000154997	2024-09-14	7	55861237	55930482	55930482	0.0700782
GGT	UKB	ENSG00000154997	2024-09-14	7	55861237	55930482	55930482	-0.405473
Glaucoma_Combined	UKB	ENSG00000154997	2024-09-14	7	55861237	55930482	55930482	0.0570272
Glucose	UKB	ENSG00000154997	2024-09-14	7	55861237	55930482	55930482	-0.237665
Guilty_Feelings	UKB	ENSG00000154997	2024-09-14	7	55861237	55930482	55930482	-0.126244
ADHD	PASS	ENSG00000183291	2024-09-15	1	87328132	87380107	87380107	-0.269743
Alzheimer	PASS	ENSG00000183291	2024-09-15	1	87328132	87380107	87380107	-0.185275
Anorexia	PASS	ENSG00000183291	2024-09-15	1	87328132	87380107	87380107	0.240608
ASD	PASS	ENSG00000183291	2024-09-15	1	87328132	87380107	87380107	-0.0167148
Bipolar_Disorder	PASS	ENSG00000183291	2024-09-15	1	87328132	87380107	87380107	0.303334
Celiac	PASS	ENSG00000183291	2024-09-15	1	87328132	87380107	87380107	0.0866417
Crohns	PASS	ENSG00000183291	2024-09-15	1	87328132	87380107	87380107	0.0460023
DS	PASS	ENSG00000183291	2024-09-15	1	87328132	87380107	87380107	0.386277
Diverticulitis	PASS	ENSG00000183291	2024-09-15	1	87328132	87380107	87380107	0.0634062
IBD	PASS	ENSG00000183291	2024-09-15	1	87328132	87380107	87380107	0.201
Lupus	PASS	ENSG00000183291	2024-09-15	1	87328132	87380107	87380107	-0.0564949
MDD	PASS	ENSG00000183291	2024-09-15	1	87328132	87380107	87380107	0.0765305
MS	PASS	ENSG00000183291	2024-09-15	1	87328132	87380107	87380107	0.00707544
Neuroticism	PASS	ENSG00000183291	2024-09-15	1	87328132	87380107	87380107	-0.115413
RA	PASS	ENSG00000183291	2024-09-15	1	87328132	87380107	87380107	0.0687201
Schizophrenia	PASS	ENSG00000183291	2024-09-15	1	87328132	87380107	87380107	-0.0351767
UC	PASS	ENSG00000183291	2024-09-15	1	87328132	87380107	87380107	0.0181871
Cardiovascular_Disease	PASS	ENSG00000183291	2024-09-15	1	87328132	87380107	87380107	-0.17272
AFib	UKB	ENSG00000183291	2024-09-15	1	87328132	87380107	87380107	0.14349
AG	UKB	ENSG00000183291	2024-09-15	1	87328132	87380107	87380107	-0.400129
Age_at_Menarche	UKB	ENSG00000183291	2024-09-15	1	87328132	87380107	87380107	0.0627378
Age_at_Menopause	UKB	ENSG00000183291	2024-09-15	1	87328132	87380107	87380107	-0.102091
AID_Combined	UKB	ENSG00000183291	2024-09-15	1	87328132	87380107	87380107	0.187818
Alb	UKB	ENSG00000183291	2024-09-15	1	87328132	87380107	87380107	-0.155837
ALP	UKB	ENSG00000183291	2024-09-15	1	87328132	87380107	87380107	-0.045162
ALT	UKB	ENSG00000183291	2024-09-15	1	87328132	87380107	87380107	-0.241899
Alzheimer_LTFH	UKB	ENSG00000183291	2024-09-15	1	87328132	87380107	87380107	0.10874
ApoA	UKB	ENSG00000183291	2024-09-15	1	87328132	87380107	87380107	-0.223515
ApoB	UKB	ENSG00000183291	2024-09-15	1	87328132	87380107	87380107	-0.118838
AST	UKB	ENSG00000183291	2024-09-15	1	87328132	87380107	87380107	-0.280903
Asthma	UKB	ENSG00000183291	2024-09-15	1	87328132	87380107	87380107	-0.0694997
Balding_Type4	UKB	ENSG00000183291	2024-09-15	1	87328132	87380107	87380107	0.00569022
Baso	UKB	ENSG00000183291	2024-09-15	1	87328132	87380107	87380107	0.197054
BFP	UKB	ENSG00000183291	2024-09-15	1	87328132	87380107	87380107	-0.176066
Blood_Clot_Lung	UKB	ENSG00000183291	2024-09-15	1	87328132	87380107	87380107	-0.368075
BMI	UKB	ENSG00000183291	2024-09-15	1	87328132	87380107	87380107	-0.186796
BrC	UKB	ENSG00000183291	2024-09-15	1	87328132	87380107	87380107	-0.377794
BW	UKB	ENSG00000183291	2024-09-15	1	87328132	87380107	87380107	-0.1747
Ca	UKB	ENSG00000183291	2024-09-15	1	87328132	87380107	87380107	0.0115471
CAD	UKB	ENSG00000183291	2024-09-15	1	87328132	87380107	87380107	-0.125495
Cholelithiasis	UKB	ENSG00000183291	2024-09-15	1	87328132	87380107	87380107	-0.170212
CRC	UKB	ENSG00000183291	2024-09-15	1	87328132	87380107	87380107	-0.133265
CRP	UKB	ENSG00000183291	2024-09-15	1	87328132	87380107	87380107	-0.10457
DBP	UKB	ENSG00000183291	2024-09-15	1	87328132	87380107	87380107	-0.120253
Depression_GP	UKB	ENSG00000183291	2024-09-15	1	87328132	87380107	87380107	0.0356621
DVT	UKB	ENSG00000183291	2024-09-15	1	87328132	87380107	87380107	0.0664433
eBMD	UKB	ENSG00000183291	2024-09-15	1	87328132	87380107	87380107	0.000997456
eGFR	UKB	ENSG00000183291	2024-09-15	1	87328132	87380107	87380107	-0.0760628
eGFRcys	UKB	ENSG00000183291	2024-09-15	1	87328132	87380107	87380107	-0.036366
Eosino	UKB	ENSG00000183291	2024-09-15	1	87328132	87380107	87380107	0.274286
FedUp_Feelings	UKB	ENSG00000183291	2024-09-15	1	87328132	87380107	87380107	-0.166221
FEV1FVC	UKB	ENSG00000183291	2024-09-15	1	87328132	87380107	87380107	-0.0453747
Fibroblastic_Disorders	UKB	ENSG00000183291	2024-09-15	1	87328132	87380107	87380107	0.0712926
GGT	UKB	ENSG00000183291	2024-09-15	1	87328132	87380107	87380107	-0.432258
Glaucoma_Combined	UKB	ENSG00000183291	2024-09-15	1	87328132	87380107	87380107	-0.18846
Glucose	UKB	ENSG00000183291	2024-09-15	1	87328132	87380107	87380107	-0.142855
Guilty_Feelings	UKB	ENSG00000183291	2024-09-15	1	87328132	87380107	87380107	0.0614806
ADHD	PASS	ENSG00000173077	2024-12-01	9	117904097	118164923	117904097	-0.0119806
Alzheimer	PASS	ENSG00000173077	2024-12-01	9	117904097	118164923	117904097	0.0408766
Anorexia	PASS	ENSG00000173077	2024-12-01	9	117904097	118164923	117904097	-0.0523808
ASD	PASS	ENSG00000173077	2024-12-01	9	117904097	118164923	117904097	-0.0113506
Bipolar_Disorder	PASS	ENSG00000173077	2024-12-01	9	117904097	118164923	117904097	-0.159543
Celiac	PASS	ENSG00000173077	2024-12-01	9	117904097	118164923	117904097	0.193755
Crohns	PASS	ENSG00000173077	2024-12-01	9	117904097	118164923	117904097	-0.00495875
DS	PASS	ENSG00000173077	2024-12-01	9	117904097	118164923	117904097	0.0464013
Diverticulitis	PASS	ENSG00000173077	2024-12-01	9	117904097	118164923	117904097	-0.0274721
IBD	PASS	ENSG00000173077	2024-12-01	9	117904097	118164923	117904097	0.179057
Lupus	PASS	ENSG00000173077	2024-12-01	9	117904097	118164923	117904097	0.115188
MDD	PASS	ENSG00000173077	2024-12-01	9	117904097	118164923	117904097	0.207077
MS	PASS	ENSG00000173077	2024-12-01	9	117904097	118164923	117904097	0.0983426
Neuroticism	PASS	ENSG00000173077	2024-12-01	9	117904097	118164923	117904097	0.0896377
RA	PASS	ENSG00000173077	2024-12-01	9	117904097	118164923	117904097	-0.0463804
Schizophrenia	PASS	ENSG00000173077	2024-12-01	9	117904097	118164923	117904097	-0.141851
UC	PASS	ENSG00000173077	2024-12-01	9	117904097	118164923	117904097	0.102224
Cardiovascular_Disease	PASS	ENSG00000173077	2024-12-01	9	117904097	118164923	117904097	-0.252148
AFib	UKB	ENSG00000173077	2024-12-01	9	117904097	118164923	117904097	-0.271104
AG	UKB	ENSG00000173077	2024-12-01	9	117904097	118164923	117904097	-0.448625
Age_at_Menarche	UKB	ENSG00000173077	2024-12-01	9	117904097	118164923	117904097	-0.168022
Age_at_Menopause	UKB	ENSG00000173077	2024-12-01	9	117904097	118164923	117904097	-0.204882
AID_Combined	UKB	ENSG00000173077	2024-12-01	9	117904097	118164923	117904097	-0.0743431
Alb	UKB	ENSG00000173077	2024-12-01	9	117904097	118164923	117904097	-0.36637
ALP	UKB	ENSG00000173077	2024-12-01	9	117904097	118164923	117904097	-0.343233
ALT	UKB	ENSG00000173077	2024-12-01	9	117904097	118164923	117904097	-0.211678
Alzheimer_LTFH	UKB	ENSG00000173077	2024-12-01	9	117904097	118164923	117904097	0.0962039
ApoA	UKB	ENSG00000173077	2024-12-01	9	117904097	118164923	117904097	-0.252106
ApoB	UKB	ENSG00000173077	2024-12-01	9	117904097	118164923	117904097	-0.202578
AST	UKB	ENSG00000173077	2024-12-01	9	117904097	118164923	117904097	-0.319108
Asthma	UKB	ENSG00000173077	2024-12-01	9	117904097	118164923	117904097	-0.147634
Balding_Type4	UKB	ENSG00000173077	2024-12-01	9	117904097	118164923	117904097	-0.0437383
Baso	UKB	ENSG00000173077	2024-12-01	9	117904097	118164923	117904097	-0.162854
BFP	UKB	ENSG00000173077	2024-12-01	9	117904097	118164923	117904097	-0.298706
Blood_Clot_Lung	UKB	ENSG00000173077	2024-12-01	9	117904097	118164923	117904097	-0.114764
BMI	UKB	ENSG00000173077	2024-12-01	9	117904097	118164923	117904097	-0.305951
BrC	UKB	ENSG00000173077	2024-12-01	9	117904097	118164923	117904097	-0.088201
BW	UKB	ENSG00000173077	2024-12-01	9	117904097	118164923	117904097	-0.345585
Ca	UKB	ENSG00000173077	2024-12-01	9	117904097	118164923	117904097	-0.368263
CAD	UKB	ENSG00000173077	2024-12-01	9	117904097	118164923	117904097	-0.118892
Cholelithiasis	UKB	ENSG00000173077	2024-12-01	9	117904097	118164923	117904097	-0.172507
CRC	UKB	ENSG00000173077	2024-12-01	9	117904097	118164923	117904097	-0.0389706
CRP	UKB	ENSG00000173077	2024-12-01	9	117904097	118164923	117904097	-0.238945
DBP	UKB	ENSG00000173077	2024-12-01	9	117904097	118164923	117904097	-0.248794
Depression_GP	UKB	ENSG00000173077	2024-12-01	9	117904097	118164923	117904097	0.0218296
DVT	UKB	ENSG00000173077	2024-12-01	9	117904097	118164923	117904097	-0.0941922
eBMD	UKB	ENSG00000173077	2024-12-01	9	117904097	118164923	117904097	-0.248671
eGFR	UKB	ENSG00000173077	2024-12-01	9	117904097	118164923	117904097	-0.38715
eGFRcys	UKB	ENSG00000173077	2024-12-01	9	117904097	118164923	117904097	-0.293446
Eosino	UKB	ENSG00000173077	2024-12-01	9	117904097	118164923	117904097	-0.369469
FedUp_Feelings	UKB	ENSG00000173077	2024-12-01	9	117904097	118164923	117904097	-0.152496
FEV1FVC	UKB	ENSG00000173077	2024-12-01	9	117904097	118164923	117904097	-0.221107
Fibroblastic_Disorders	UKB	ENSG00000173077	2024-12-01	9	117904097	118164923	117904097	0.250097
GGT	UKB	ENSG00000173077	2024-12-01	9	117904097	118164923	117904097	-0.426379
Glaucoma_Combined	UKB	ENSG00000173077	2024-12-01	9	117904097	118164923	117904097	-0.000936815
Glucose	UKB	ENSG00000173077	2024-12-01	9	117904097	118164923	117904097	-0.174098
Guilty_Feelings	UKB	ENSG00000173077	2024-12-01	9	117904097	118164923	117904097	-0.130203
ADHD	PASS	ENSG00000121410	A1BG	19	58856544	58864865	58864865	-0.187118
Alzheimer	PASS	ENSG00000121410	A1BG	19	58856544	58864865	58864865	-0.164468
Anorexia	PASS	ENSG00000121410	A1BG	19	58856544	58864865	58864865	0.0860051
ASD	PASS	ENSG00000121410	A1BG	19	58856544	58864865	58864865	-0.207296
Bipolar_Disorder	PASS	ENSG00000121410	A1BG	19	58856544	58864865	58864865	0.36324
Celiac	PASS	ENSG00000121410	A1BG	19	58856544	58864865	58864865	0.370737
Crohns	PASS	ENSG00000121410	A1BG	19	58856544	58864865	58864865	0.059992
DS	PASS	ENSG00000121410	A1BG	19	58856544	58864865	58864865	-0.188645
Diverticulitis	PASS	ENSG00000121410	A1BG	19	58856544	58864865	58864865	0.0458437
IBD	PASS	ENSG00000121410	A1BG	19	58856544	58864865	58864865	-0.0644663
Lupus	PASS	ENSG00000121410	A1BG	19	58856544	58864865	58864865	-0.0413313
MDD	PASS	ENSG00000121410	A1BG	19	58856544	58864865	58864865	0.031124
MS	PASS	ENSG00000121410	A1BG	19	58856544	58864865	58864865	-0.158276
Neuroticism	PASS	ENSG00000121410	A1BG	19	58856544	58864865	58864865	-0.122483
RA	PASS	ENSG00000121410	A1BG	19	58856544	58864865	58864865	-0.0487359
Schizophrenia	PASS	ENSG00000121410	A1BG	19	58856544	58864865	58864865	-0.073114
UC	PASS	ENSG00000121410	A1BG	19	58856544	58864865	58864865	-0.152644
Cardiovascular_Disease	PASS	ENSG00000121410	A1BG	19	58856544	58864865	58864865	-0.226629
AFib	UKB	ENSG00000121410	A1BG	19	58856544	58864865	58864865	0.0129392
AG	UKB	ENSG00000121410	A1BG	19	58856544	58864865	58864865	0.126314
Age_at_Menarche	UKB	ENSG00000121410	A1BG	19	58856544	58864865	58864865	0.0578881
Age_at_Menopause	UKB	ENSG00000121410	A1BG	19	58856544	58864865	58864865	0.126918
AID_Combined	UKB	ENSG00000121410	A1BG	19	58856544	58864865	58864865	-0.265327
Alb	UKB	ENSG00000121410	A1BG	19	58856544	58864865	58864865	0.240096
ALP	UKB	ENSG00000121410	A1BG	19	58856544	58864865	58864865	0.372373
ALT	UKB	ENSG00000121410	A1BG	19	58856544	58864865	58864865	-0.00103813
Alzheimer_LTFH	UKB	ENSG00000121410	A1BG	19	58856544	58864865	58864865	-0.0583052
ApoA	UKB	ENSG00000121410	A1BG	19	58856544	58864865	58864865	0.150235
ApoB	UKB	ENSG00000121410	A1BG	19	58856544	58864865	58864865	0.504616
AST	UKB	ENSG00000121410	A1BG	19	58856544	58864865	58864865	-0.156746
Asthma	UKB	ENSG00000121410	A1BG	19	58856544	58864865	58864865	-0.0596447
Balding_Type4	UKB	ENSG00000121410	A1BG	19	58856544	58864865	58864865	0.0225327
Baso	UKB	ENSG00000121410	A1BG	19	58856544	58864865	58864865	-0.031292
BFP	UKB	ENSG00000121410	A1BG	19	58856544	58864865	58864865	-0.0757597
Blood_Clot_Lung	UKB	ENSG00000121410	A1BG	19	58856544	58864865	58864865	-0.113186
BMI	UKB	ENSG00000121410	A1BG	19	58856544	58864865	58864865	-0.0549085
BrC	UKB	ENSG00000121410	A1BG	19	58856544	58864865	58864865	-0.0553813
BW	UKB	ENSG00000121410	A1BG	19	58856544	58864865	58864865	-0.0654811
Ca	UKB	ENSG00000121410	A1BG	19	58856544	58864865	58864865	-0.141789
CAD	UKB	ENSG00000121410	A1BG	19	58856544	58864865	58864865	0.0677677
Cholelithiasis	UKB	ENSG00000121410	A1BG	19	58856544	58864865	58864865	-0.456213
CRC	UKB	ENSG00000121410	A1BG	19	58856544	58864865	58864865	0.109754
CRP	UKB	ENSG00000121410	A1BG	19	58856544	58864865	58864865	0.0281914
DBP	UKB	ENSG00000121410	A1BG	19	58856544	58864865	58864865	-0.0266938
Depression_GP	UKB	ENSG00000121410	A1BG	19	58856544	58864865	58864865	-0.0895996
DVT	UKB	ENSG00000121410	A1BG	19	58856544	58864865	58864865	-0.0672165
eBMD	UKB	ENSG00000121410	A1BG	19	58856544	58864865	58864865	-0.0928632
eGFR	UKB	ENSG00000121410	A1BG	19	58856544	58864865	58864865	-0.100964
eGFRcys	UKB	ENSG00000121410	A1BG	19	58856544	58864865	58864865	-0.468838
Eosino	UKB	ENSG00000121410	A1BG	19	58856544	58864865	58864865	-0.240477
FedUp_Feelings	UKB	ENSG00000121410	A1BG	19	58856544	58864865	58864865	-0.0726901
FEV1FVC	UKB	ENSG00000121410	A1BG	19	58856544	58864865	58864865	-0.138007
Fibroblastic_Disorders	UKB	ENSG00000121410	A1BG	19	58856544	58864865	58864865	-0.0723076
GGT	UKB	ENSG00000121410	A1BG	19	58856544	58864865	58864865	-0.297947
Glaucoma_Combined	UKB	ENSG00000121410	A1BG	19	58856544	58864865	58864865	-0.0898578
Glucose	UKB	ENSG00000121410	A1BG	19	58856544	58864865	58864865	0.236115
Guilty_Feelings	UKB	ENSG00000121410	A1BG	19	58856544	58864865	58864865	0.198484
ADHD	PASS	ENSG00000148584	A1CF	10	52559169	52645435	52645435	-0.139781
Alzheimer	PASS	ENSG00000148584	A1CF	10	52559169	52645435	52645435	0.256909
Anorexia	PASS	ENSG00000148584	A1CF	10	52559169	52645435	52645435	-0.116397
ASD	PASS	ENSG00000148584	A1CF	10	52559169	52645435	52645435	0.0507716
Bipolar_Disorder	PASS	ENSG00000148584	A1CF	10	52559169	52645435	52645435	0.170089
Celiac	PASS	ENSG00000148584	A1CF	10	52559169	52645435	52645435	0.327514
Crohns	PASS	ENSG00000148584	A1CF	10	52559169	52645435	52645435	0.366093
DS	PASS	ENSG00000148584	A1CF	10	52559169	52645435	52645435	0.131668
Diverticulitis	PASS	ENSG00000148584	A1CF	10	52559169	52645435	52645435	0.187984
IBD	PASS	ENSG00000148584	A1CF	10	52559169	52645435	52645435	0.163488
Lupus	PASS	ENSG00000148584	A1CF	10	52559169	52645435	52645435	0.153071
MDD	PASS	ENSG00000148584	A1CF	10	52559169	52645435	52645435	0.0565083
MS	PASS	ENSG00000148584	A1CF	10	52559169	52645435	52645435	-0.0267897
Neuroticism	PASS	ENSG00000148584	A1CF	10	52559169	52645435	52645435	0.173722
RA	PASS	ENSG00000148584	A1CF	10	52559169	52645435	52645435	-0.108742
Schizophrenia	PASS	ENSG00000148584	A1CF	10	52559169	52645435	52645435	-0.0332689
UC	PASS	ENSG00000148584	A1CF	10	52559169	52645435	52645435	-0.112019
Cardiovascular_Disease	PASS	ENSG00000148584	A1CF	10	52559169	52645435	52645435	0.0668938
AFib	UKB	ENSG00000148584	A1CF	10	52559169	52645435	52645435	-0.165721
AG	UKB	ENSG00000148584	A1CF	10	52559169	52645435	52645435	0.037144
Age_at_Menarche	UKB	ENSG00000148584	A1CF	10	52559169	52645435	52645435	-0.0578201
Age_at_Menopause	UKB	ENSG00000148584	A1CF	10	52559169	52645435	52645435	-0.0619055
AID_Combined	UKB	ENSG00000148584	A1CF	10	52559169	52645435	52645435	-0.0498318
Alb	UKB	ENSG00000148584	A1CF	10	52559169	52645435	52645435	0.369992
ALP	UKB	ENSG00000148584	A1CF	10	52559169	52645435	52645435	1.07873
ALT	UKB	ENSG00000148584	A1CF	10	52559169	52645435	52645435	0.106628
Alzheimer_LTFH	UKB	ENSG00000148584	A1CF	10	52559169	52645435	52645435	-0.254925
ApoA	UKB	ENSG00000148584	A1CF	10	52559169	52645435	52645435	0.460684
ApoB	UKB	ENSG00000148584	A1CF	10	52559169	52645435	52645435	0.530111
AST	UKB	ENSG00000148584	A1CF	10	52559169	52645435	52645435	0.161285
Asthma	UKB	ENSG00000148584	A1CF	10	52559169	52645435	52645435	-0.106615
Balding_Type4	UKB	ENSG00000148584	A1CF	10	52559169	52645435	52645435	-0.0570414
Baso	UKB	ENSG00000148584	A1CF	10	52559169	52645435	52645435	-0.0665675
BFP	UKB	ENSG00000148584	A1CF	10	52559169	52645435	52645435	-0.30049
Blood_Clot_Lung	UKB	ENSG00000148584	A1CF	10	52559169	52645435	52645435	-0.0357579
BMI	UKB	ENSG00000148584	A1CF	10	52559169	52645435	52645435	-0.259395
BrC	UKB	ENSG00000148584	A1CF	10	52559169	52645435	52645435	0.084391
BW	UKB	ENSG00000148584	A1CF	10	52559169	52645435	52645435	-0.148983
Ca	UKB	ENSG00000148584	A1CF	10	52559169	52645435	52645435	0.4368
CAD	UKB	ENSG00000148584	A1CF	10	52559169	52645435	52645435	-0.060869
Cholelithiasis	UKB	ENSG00000148584	A1CF	10	52559169	52645435	52645435	-0.18886
CRC	UKB	ENSG00000148584	A1CF	10	52559169	52645435	52645435	0.335117
CRP	UKB	ENSG00000148584	A1CF	10	52559169	52645435	52645435	0.167327
DBP	UKB	ENSG00000148584	A1CF	10	52559169	52645435	52645435	-0.187472
Depression_GP	UKB	ENSG00000148584	A1CF	10	52559169	52645435	52645435	0.177559
DVT	UKB	ENSG00000148584	A1CF	10	52559169	52645435	52645435	-0.167528
eBMD	UKB	ENSG00000148584	A1CF	10	52559169	52645435	52645435	-0.316906
eGFR	UKB	ENSG00000148584	A1CF	10	52559169	52645435	52645435	0.81378
eGFRcys	UKB	ENSG00000148584	A1CF	10	52559169	52645435	52645435	0.602703
Eosino	UKB	ENSG00000148584	A1CF	10	52559169	52645435	52645435	-0.148873
FedUp_Feelings	UKB	ENSG00000148584	A1CF	10	52559169	52645435	52645435	0.0130913
FEV1FVC	UKB	ENSG00000148584	A1CF	10	52559169	52645435	52645435	-0.319142
Fibroblastic_Disorders	UKB	ENSG00000148584	A1CF	10	52559169	52645435	52645435	-0.089335
GGT	UKB	ENSG00000148584	A1CF	10	52559169	52645435	52645435	1.07331
Glaucoma_Combined	UKB	ENSG00000148584	A1CF	10	52559169	52645435	52645435	-0.178494
Glucose	UKB	ENSG00000148584	A1CF	10	52559169	52645435	52645435	0.309163
Guilty_Feelings	UKB	ENSG00000148584	A1CF	10	52559169	52645435	52645435	-0.206136
ADHD	PASS	ENSG00000175899	A2M	12	9220260	9268825	9268825	0.230716
Alzheimer	PASS	ENSG00000175899	A2M	12	9220260	9268825	9268825	-0.162242
Anorexia	PASS	ENSG00000175899	A2M	12	9220260	9268825	9268825	0.127325
ASD	PASS	ENSG00000175899	A2M	12	9220260	9268825	9268825	0.0651299
Bipolar_Disorder	PASS	ENSG00000175899	A2M	12	9220260	9268825	9268825	-0.436405
Celiac	PASS	ENSG00000175899	A2M	12	9220260	9268825	9268825	-0.273008
Crohns	PASS	ENSG00000175899	A2M	12	9220260	9268825	9268825	0.605221
DS	PASS	ENSG00000175899	A2M	12	9220260	9268825	9268825	-0.133258
Diverticulitis	PASS	ENSG00000175899	A2M	12	9220260	9268825	9268825	0.349356
IBD	PASS	ENSG00000175899	A2M	12	9220260	9268825	9268825	0.322129
Lupus	PASS	ENSG00000175899	A2M	12	9220260	9268825	9268825	0.0363017
MDD	PASS	ENSG00000175899	A2M	12	9220260	9268825	9268825	-0.587048
MS	PASS	ENSG00000175899	A2M	12	9220260	9268825	9268825	-0.287402
Neuroticism	PASS	ENSG00000175899	A2M	12	9220260	9268825	9268825	-0.309798
RA	PASS	ENSG00000175899	A2M	12	9220260	9268825	9268825	0.145688
Schizophrenia	PASS	ENSG00000175899	A2M	12	9220260	9268825	9268825	-0.416001
UC	PASS	ENSG00000175899	A2M	12	9220260	9268825	9268825	-0.432487
Cardiovascular_Disease	PASS	ENSG00000175899	A2M	12	9220260	9268825	9268825	-0.0625374
AFib	UKB	ENSG00000175899	A2M	12	9220260	9268825	9268825	0.020849
AG	UKB	ENSG00000175899	A2M	12	9220260	9268825	9268825	0.113236
Age_at_Menarche	UKB	ENSG00000175899	A2M	12	9220260	9268825	9268825	-0.357033
Age_at_Menopause	UKB	ENSG00000175899	A2M	12	9220260	9268825	9268825	-0.336791
AID_Combined	UKB	ENSG00000175899	A2M	12	9220260	9268825	9268825	-0.053779
Alb	UKB	ENSG00000175899	A2M	12	9220260	9268825	9268825	0.342937
ALP	UKB	ENSG00000175899	A2M	12	9220260	9268825	9268825	0.356425
ALT	UKB	ENSG00000175899	A2M	12	9220260	9268825	9268825	0.177959
Alzheimer_LTFH	UKB	ENSG00000175899	A2M	12	9220260	9268825	9268825	0.414164
ApoA	UKB	ENSG00000175899	A2M	12	9220260	9268825	9268825	0.381399
ApoB	UKB	ENSG00000175899	A2M	12	9220260	9268825	9268825	0.527574
AST	UKB	ENSG00000175899	A2M	12	9220260	9268825	9268825	0.134958
Asthma	UKB	ENSG00000175899	A2M	12	9220260	9268825	9268825	0.332307
Balding_Type4	UKB	ENSG00000175899	A2M	12	9220260	9268825	9268825	0.178218
Baso	UKB	ENSG00000175899	A2M	12	9220260	9268825	9268825	-0.46863
BFP	UKB	ENSG00000175899	A2M	12	9220260	9268825	9268825	-0.697288
Blood_Clot_Lung	UKB	ENSG00000175899	A2M	12	9220260	9268825	9268825	0.0401318
BMI	UKB	ENSG00000175899	A2M	12	9220260	9268825	9268825	-0.740746
BrC	UKB	ENSG00000175899	A2M	12	9220260	9268825	9268825	0.231428
BW	UKB	ENSG00000175899	A2M	12	9220260	9268825	9268825	-0.755078
Ca	UKB	ENSG00000175899	A2M	12	9220260	9268825	9268825	0.568421
CAD	UKB	ENSG00000175899	A2M	12	9220260	9268825	9268825	0.213273
Cholelithiasis	UKB	ENSG00000175899	A2M	12	9220260	9268825	9268825	-0.671629
CRC	UKB	ENSG00000175899	A2M	12	9220260	9268825	9268825	-0.14966
CRP	UKB	ENSG00000175899	A2M	12	9220260	9268825	9268825	-0.0542996
DBP	UKB	ENSG00000175899	A2M	12	9220260	9268825	9268825	-0.0177431
Depression_GP	UKB	ENSG00000175899	A2M	12	9220260	9268825	9268825	-0.188203
DVT	UKB	ENSG00000175899	A2M	12	9220260	9268825	9268825	0.271161
eBMD	UKB	ENSG00000175899	A2M	12	9220260	9268825	9268825	0.370223
eGFR	UKB	ENSG00000175899	A2M	12	9220260	9268825	9268825	-0.250358
eGFRcys	UKB	ENSG00000175899	A2M	12	9220260	9268825	9268825	0.412708
Eosino	UKB	ENSG00000175899	A2M	12	9220260	9268825	9268825	0.382286
FedUp_Feelings	UKB	ENSG00000175899	A2M	12	9220260	9268825	9268825	0.0318383
FEV1FVC	UKB	ENSG00000175899	A2M	12	9220260	9268825	9268825	0.663209
Fibroblastic_Disorders	UKB	ENSG00000175899	A2M	12	9220260	9268825	9268825	-0.482624
GGT	UKB	ENSG00000175899	A2M	12	9220260	9268825	9268825	-0.196973
Glaucoma_Combined	UKB	ENSG00000175899	A2M	12	9220260	9268825	9268825	0.442949
Glucose	UKB	ENSG00000175899	A2M	12	9220260	9268825	9268825	-0.237289
Guilty_Feelings	UKB	ENSG00000175899	A2M	12	9220260	9268825	9268825	-0.0645577
ADHD	PASS	ENSG00000166535	A2ML1	12	8975068	9039597	8975068	-0.127229
Alzheimer	PASS	ENSG00000166535	A2ML1	12	8975068	9039597	8975068	-0.0434763
Anorexia	PASS	ENSG00000166535	A2ML1	12	8975068	9039597	8975068	0.0529724
ASD	PASS	ENSG00000166535	A2ML1	12	8975068	9039597	8975068	-0.0298569
Bipolar_Disorder	PASS	ENSG00000166535	A2ML1	12	8975068	9039597	8975068	-0.244463
Celiac	PASS	ENSG00000166535	A2ML1	12	8975068	9039597	8975068	-0.00624778
Crohns	PASS	ENSG00000166535	A2ML1	12	8975068	9039597	8975068	-0.102493
DS	PASS	ENSG00000166535	A2ML1	12	8975068	9039597	8975068	-0.033749
Diverticulitis	PASS	ENSG00000166535	A2ML1	12	8975068	9039597	8975068	-0.194575
IBD	PASS	ENSG00000166535	A2ML1	12	8975068	9039597	8975068	-0.181957
Lupus	PASS	ENSG00000166535	A2ML1	12	8975068	9039597	8975068	-0.0779792
MDD	PASS	ENSG00000166535	A2ML1	12	8975068	9039597	8975068	0.00758988
MS	PASS	ENSG00000166535	A2ML1	12	8975068	9039597	8975068	0.0727457
Neuroticism	PASS	ENSG00000166535	A2ML1	12	8975068	9039597	8975068	-0.0828214
RA	PASS	ENSG00000166535	A2ML1	12	8975068	9039597	8975068	0.0253485
Schizophrenia	PASS	ENSG00000166535	A2ML1	12	8975068	9039597	8975068	-0.204435
UC	PASS	ENSG00000166535	A2ML1	12	8975068	9039597	8975068	-0.232952
Cardiovascular_Disease	PASS	ENSG00000166535	A2ML1	12	8975068	9039597	8975068	-0.352782
AFib	UKB	ENSG00000166535	A2ML1	12	8975068	9039597	8975068	-0.131334
AG	UKB	ENSG00000166535	A2ML1	12	8975068	9039597	8975068	-0.142219
Age_at_Menarche	UKB	ENSG00000166535	A2ML1	12	8975068	9039597	8975068	-0.60794
Age_at_Menopause	UKB	ENSG00000166535	A2ML1	12	8975068	9039597	8975068	-0.150945
AID_Combined	UKB	ENSG00000166535	A2ML1	12	8975068	9039597	8975068	-0.0155277
Alb	UKB	ENSG00000166535	A2ML1	12	8975068	9039597	8975068	-0.0877835
ALP	UKB	ENSG00000166535	A2ML1	12	8975068	9039597	8975068	-0.431747
ALT	UKB	ENSG00000166535	A2ML1	12	8975068	9039597	8975068	-0.22786
Alzheimer_LTFH	UKB	ENSG00000166535	A2ML1	12	8975068	9039597	8975068	0.00818706
ApoA	UKB	ENSG00000166535	A2ML1	12	8975068	9039597	8975068	-0.377766
ApoB	UKB	ENSG00000166535	A2ML1	12	8975068	9039597	8975068	-0.139787
AST	UKB	ENSG00000166535	A2ML1	12	8975068	9039597	8975068	-0.218838
Asthma	UKB	ENSG00000166535	A2ML1	12	8975068	9039597	8975068	-0.183285
Balding_Type4	UKB	ENSG00000166535	A2ML1	12	8975068	9039597	8975068	0.0284389
Baso	UKB	ENSG00000166535	A2ML1	12	8975068	9039597	8975068	0.0656994
BFP	UKB	ENSG00000166535	A2ML1	12	8975068	9039597	8975068	-0.433101
Blood_Clot_Lung	UKB	ENSG00000166535	A2ML1	12	8975068	9039597	8975068	-0.00673626
BMI	UKB	ENSG00000166535	A2ML1	12	8975068	9039597	8975068	-0.436643
BrC	UKB	ENSG00000166535	A2ML1	12	8975068	9039597	8975068	0.12629
BW	UKB	ENSG00000166535	A2ML1	12	8975068	9039597	8975068	-0.487184
Ca	UKB	ENSG00000166535	A2ML1	12	8975068	9039597	8975068	0.067076
CAD	UKB	ENSG00000166535	A2ML1	12	8975068	9039597	8975068	-0.0072087
Cholelithiasis	UKB	ENSG00000166535	A2ML1	12	8975068	9039597	8975068	-0.0844337
CRC	UKB	ENSG00000166535	A2ML1	12	8975068	9039597	8975068	-0.231968
CRP	UKB	ENSG00000166535	A2ML1	12	8975068	9039597	8975068	-0.2655
DBP	UKB	ENSG00000166535	A2ML1	12	8975068	9039597	8975068	-0.404496
Depression_GP	UKB	ENSG00000166535	A2ML1	12	8975068	9039597	8975068	-0.089387
DVT	UKB	ENSG00000166535	A2ML1	12	8975068	9039597	8975068	-0.0800238
eBMD	UKB	ENSG00000166535	A2ML1	12	8975068	9039597	8975068	-0.568878
eGFR	UKB	ENSG00000166535	A2ML1	12	8975068	9039597	8975068	-0.548242
eGFRcys	UKB	ENSG00000166535	A2ML1	12	8975068	9039597	8975068	-0.522842
Eosino	UKB	ENSG00000166535	A2ML1	12	8975068	9039597	8975068	-0.573461
FedUp_Feelings	UKB	ENSG00000166535	A2ML1	12	8975068	9039597	8975068	-0.289949
FEV1FVC	UKB	ENSG00000166535	A2ML1	12	8975068	9039597	8975068	-0.299151
Fibroblastic_Disorders	UKB	ENSG00000166535	A2ML1	12	8975068	9039597	8975068	-0.247186
GGT	UKB	ENSG00000166535	A2ML1	12	8975068	9039597	8975068	-0.248917
Glaucoma_Combined	UKB	ENSG00000166535	A2ML1	12	8975068	9039597	8975068	-0.117303
Glucose	UKB	ENSG00000166535	A2ML1	12	8975068	9039597	8975068	-0.392186
Guilty_Feelings	UKB	ENSG00000166535	A2ML1	12	8975068	9039597	8975068	-0.072482
ADHD	PASS	ENSG00000184389	A3GALT2	1	33772367	33786699	33786699	0.195475
Alzheimer	PASS	ENSG00000184389	A3GALT2	1	33772367	33786699	33786699	-0.0380476
Anorexia	PASS	ENSG00000184389	A3GALT2	1	33772367	33786699	33786699	-0.0779022
ASD	PASS	ENSG00000184389	A3GALT2	1	33772367	33786699	33786699	0.0362899
Bipolar_Disorder	PASS	ENSG00000184389	A3GALT2	1	33772367	33786699	33786699	-0.0992852
Celiac	PASS	ENSG00000184389	A3GALT2	1	33772367	33786699	33786699	-0.133882
Crohns	PASS	ENSG00000184389	A3GALT2	1	33772367	33786699	33786699	-0.0290964
DS	PASS	ENSG00000184389	A3GALT2	1	33772367	33786699	33786699	0.0615385
Diverticulitis	PASS	ENSG00000184389	A3GALT2	1	33772367	33786699	33786699	-0.105477
IBD	PASS	ENSG00000184389	A3GALT2	1	33772367	33786699	33786699	0.110554
Lupus	PASS	ENSG00000184389	A3GALT2	1	33772367	33786699	33786699	-0.0262708
MDD	PASS	ENSG00000184389	A3GALT2	1	33772367	33786699	33786699	0.0603106
MS	PASS	ENSG00000184389	A3GALT2	1	33772367	33786699	33786699	0.0311261
Neuroticism	PASS	ENSG00000184389	A3GALT2	1	33772367	33786699	33786699	0.0808656
RA	PASS	ENSG00000184389	A3GALT2	1	33772367	33786699	33786699	-0.067177
Schizophrenia	PASS	ENSG00000184389	A3GALT2	1	33772367	33786699	33786699	-0.0344331
UC	PASS	ENSG00000184389	A3GALT2	1	33772367	33786699	33786699	0.1323
Cardiovascular_Disease	PASS	ENSG00000184389	A3GALT2	1	33772367	33786699	33786699	-0.215747
AFib	UKB	ENSG00000184389	A3GALT2	1	33772367	33786699	33786699	-0.137236
AG	UKB	ENSG00000184389	A3GALT2	1	33772367	33786699	33786699	-0.258151
Age_at_Menarche	UKB	ENSG00000184389	A3GALT2	1	33772367	33786699	33786699	0.116173
Age_at_Menopause	UKB	ENSG00000184389	A3GALT2	1	33772367	33786699	33786699	-0.0416556
AID_Combined	UKB	ENSG00000184389	A3GALT2	1	33772367	33786699	33786699	0.0915482
Alb	UKB	ENSG00000184389	A3GALT2	1	33772367	33786699	33786699	-0.167097
ALP	UKB	ENSG00000184389	A3GALT2	1	33772367	33786699	33786699	-0.116576
ALT	UKB	ENSG00000184389	A3GALT2	1	33772367	33786699	33786699	-0.131596
Alzheimer_LTFH	UKB	ENSG00000184389	A3GALT2	1	33772367	33786699	33786699	0.103515
ApoA	UKB	ENSG00000184389	A3GALT2	1	33772367	33786699	33786699	-0.11559
ApoB	UKB	ENSG00000184389	A3GALT2	1	33772367	33786699	33786699	-0.11712
AST	UKB	ENSG00000184389	A3GALT2	1	33772367	33786699	33786699	-0.0565763
Asthma	UKB	ENSG00000184389	A3GALT2	1	33772367	33786699	33786699	-0.0259515
Balding_Type4	UKB	ENSG00000184389	A3GALT2	1	33772367	33786699	33786699	-0.0987636
Baso	UKB	ENSG00000184389	A3GALT2	1	33772367	33786699	33786699	0.0740387
BFP	UKB	ENSG00000184389	A3GALT2	1	33772367	33786699	33786699	-0.0617514
Blood_Clot_Lung	UKB	ENSG00000184389	A3GALT2	1	33772367	33786699	33786699	0.13197
BMI	UKB	ENSG00000184389	A3GALT2	1	33772367	33786699	33786699	-0.0279447
BrC	UKB	ENSG00000184389	A3GALT2	1	33772367	33786699	33786699	0.204787
BW	UKB	ENSG00000184389	A3GALT2	1	33772367	33786699	33786699	-0.0561445
Ca	UKB	ENSG00000184389	A3GALT2	1	33772367	33786699	33786699	-0.00942758
CAD	UKB	ENSG00000184389	A3GALT2	1	33772367	33786699	33786699	-0.111005
Cholelithiasis	UKB	ENSG00000184389	A3GALT2	1	33772367	33786699	33786699	-0.218357
CRC	UKB	ENSG00000184389	A3GALT2	1	33772367	33786699	33786699	0.0385883
CRP	UKB	ENSG00000184389	A3GALT2	1	33772367	33786699	33786699	-0.0957135
DBP	UKB	ENSG00000184389	A3GALT2	1	33772367	33786699	33786699	-0.116051
Depression_GP	UKB	ENSG00000184389	A3GALT2	1	33772367	33786699	33786699	0.0587902
DVT	UKB	ENSG00000184389	A3GALT2	1	33772367	33786699	33786699	-0.0316815
eBMD	UKB	ENSG00000184389	A3GALT2	1	33772367	33786699	33786699	-0.242876
eGFR	UKB	ENSG00000184389	A3GALT2	1	33772367	33786699	33786699	0.069536
eGFRcys	UKB	ENSG00000184389	A3GALT2	1	33772367	33786699	33786699	0.131113
Eosino	UKB	ENSG00000184389	A3GALT2	1	33772367	33786699	33786699	-0.0413218
FedUp_Feelings	UKB	ENSG00000184389	A3GALT2	1	33772367	33786699	33786699	-0.0254943
FEV1FVC	UKB	ENSG00000184389	A3GALT2	1	33772367	33786699	33786699	-0.107274
Fibroblastic_Disorders	UKB	ENSG00000184389	A3GALT2	1	33772367	33786699	33786699	-0.064877
GGT	UKB	ENSG00000184389	A3GALT2	1	33772367	33786699	33786699	-0.0410022
Glaucoma_Combined	UKB	ENSG00000184389	A3GALT2	1	33772367	33786699	33786699	0.0238581
Glucose	UKB	ENSG00000184389	A3GALT2	1	33772367	33786699	33786699	-0.0460609
Guilty_Feelings	UKB	ENSG00000184389	A3GALT2	1	33772367	33786699	33786699	0.123728
Hb	UKB	ENSG00000184389	A3GALT2	1	33772367	33786699	33786699	-0.057597
ADHD	PASS	ENSG00000128274	A4GALT	22	43088127	43117304	43117304	0.0365413
Alzheimer	PASS	ENSG00000128274	A4GALT	22	43088127	43117304	43117304	-0.0456408
Anorexia	PASS	ENSG00000128274	A4GALT	22	43088127	43117304	43117304	-0.228183
ASD	PASS	ENSG00000128274	A4GALT	22	43088127	43117304	43117304	-0.0939309
Bipolar_Disorder	PASS	ENSG00000128274	A4GALT	22	43088127	43117304	43117304	-0.229134
Celiac	PASS	ENSG00000128274	A4GALT	22	43088127	43117304	43117304	-0.279019
Crohns	PASS	ENSG00000128274	A4GALT	22	43088127	43117304	43117304	0.0259546
DS	PASS	ENSG00000128274	A4GALT	22	43088127	43117304	43117304	-0.0263746
Diverticulitis	PASS	ENSG00000128274	A4GALT	22	43088127	43117304	43117304	0.0380613
IBD	PASS	ENSG00000128274	A4GALT	22	43088127	43117304	43117304	0.246018
Lupus	PASS	ENSG00000128274	A4GALT	22	43088127	43117304	43117304	0.124698
MDD	PASS	ENSG00000128274	A4GALT	22	43088127	43117304	43117304	-0.0480416
MS	PASS	ENSG00000128274	A4GALT	22	43088127	43117304	43117304	-0.141337
Neuroticism	PASS	ENSG00000128274	A4GALT	22	43088127	43117304	43117304	-0.249093
RA	PASS	ENSG00000128274	A4GALT	22	43088127	43117304	43117304	-0.0641739
Schizophrenia	PASS	ENSG00000128274	A4GALT	22	43088127	43117304	43117304	-0.255979
UC	PASS	ENSG00000128274	A4GALT	22	43088127	43117304	43117304	0.281012
Cardiovascular_Disease	PASS	ENSG00000128274	A4GALT	22	43088127	43117304	43117304	-0.189341
AFib	UKB	ENSG00000128274	A4GALT	22	43088127	43117304	43117304	-0.155944
AG	UKB	ENSG00000128274	A4GALT	22	43088127	43117304	43117304	0.190728
Age_at_Menarche	UKB	ENSG00000128274	A4GALT	22	43088127	43117304	43117304	-0.120239
Age_at_Menopause	UKB	ENSG00000128274	A4GALT	22	43088127	43117304	43117304	-0.0515514
AID_Combined	UKB	ENSG00000128274	A4GALT	22	43088127	43117304	43117304	-0.228552
Alb	UKB	ENSG00000128274	A4GALT	22	43088127	43117304	43117304	-0.116985
ALP	UKB	ENSG00000128274	A4GALT	22	43088127	43117304	43117304	0.710999
ALT	UKB	ENSG00000128274	A4GALT	22	43088127	43117304	43117304	0.0328793
Alzheimer_LTFH	UKB	ENSG00000128274	A4GALT	22	43088127	43117304	43117304	0.0392798
ApoA	UKB	ENSG00000128274	A4GALT	22	43088127	43117304	43117304	0.0203218
ApoB	UKB	ENSG00000128274	A4GALT	22	43088127	43117304	43117304	0.147556
AST	UKB	ENSG00000128274	A4GALT	22	43088127	43117304	43117304	0.33942
Asthma	UKB	ENSG00000128274	A4GALT	22	43088127	43117304	43117304	-0.187783
Balding_Type4	UKB	ENSG00000128274	A4GALT	22	43088127	43117304	43117304	0.0884961
Baso	UKB	ENSG00000128274	A4GALT	22	43088127	43117304	43117304	-0.148278
BFP	UKB	ENSG00000128274	A4GALT	22	43088127	43117304	43117304	-0.0922953
Blood_Clot_Lung	UKB	ENSG00000128274	A4GALT	22	43088127	43117304	43117304	0.123891
BMI	UKB	ENSG00000128274	A4GALT	22	43088127	43117304	43117304	-0.189844
BrC	UKB	ENSG00000128274	A4GALT	22	43088127	43117304	43117304	-0.334725
BW	UKB	ENSG00000128274	A4GALT	22	43088127	43117304	43117304	-0.266605
Ca	UKB	ENSG00000128274	A4GALT	22	43088127	43117304	43117304	0.0198731
CAD	UKB	ENSG00000128274	A4GALT	22	43088127	43117304	43117304	-0.221854
Cholelithiasis	UKB	ENSG00000128274	A4GALT	22	43088127	43117304	43117304	0.545811
CRC	UKB	ENSG00000128274	A4GALT	22	43088127	43117304	43117304	-0.16482
CRP	UKB	ENSG00000128274	A4GALT	22	43088127	43117304	43117304	-0.0920317
DBP	UKB	ENSG00000128274	A4GALT	22	43088127	43117304	43117304	0.182022
Depression_GP	UKB	ENSG00000128274	A4GALT	22	43088127	43117304	43117304	-0.0152077
DVT	UKB	ENSG00000128274	A4GALT	22	43088127	43117304	43117304	-0.12159
eBMD	UKB	ENSG00000128274	A4GALT	22	43088127	43117304	43117304	0.121208
eGFR	UKB	ENSG00000128274	A4GALT	22	43088127	43117304	43117304	0.378204
eGFRcys	UKB	ENSG00000128274	A4GALT	22	43088127	43117304	43117304	0.245807
Eosino	UKB	ENSG00000128274	A4GALT	22	43088127	43117304	43117304	0.0875939
FedUp_Feelings	UKB	ENSG00000128274	A4GALT	22	43088127	43117304	43117304	-0.354756
FEV1FVC	UKB	ENSG00000128274	A4GALT	22	43088127	43117304	43117304	-0.0379344
Fibroblastic_Disorders	UKB	ENSG00000128274	A4GALT	22	43088127	43117304	43117304	-0.338221
GGT	UKB	ENSG00000128274	A4GALT	22	43088127	43117304	43117304	0.23815
Glaucoma_Combined	UKB	ENSG00000128274	A4GALT	22	43088127	43117304	43117304	0.0135313
Glucose	UKB	ENSG00000128274	A4GALT	22	43088127	43117304	43117304	-0.0318283
Guilty_Feelings	UKB	ENSG00000128274	A4GALT	22	43088127	43117304	43117304	0.19688
ADHD	PASS	ENSG00000118017	A4GNT	3	137842560	137851229	137851229	-0.0691515
Alzheimer	PASS	ENSG00000118017	A4GNT	3	137842560	137851229	137851229	0.0731612
Anorexia	PASS	ENSG00000118017	A4GNT	3	137842560	137851229	137851229	0.0157155
ASD	PASS	ENSG00000118017	A4GNT	3	137842560	137851229	137851229	-0.076607
Bipolar_Disorder	PASS	ENSG00000118017	A4GNT	3	137842560	137851229	137851229	-0.08199
Celiac	PASS	ENSG00000118017	A4GNT	3	137842560	137851229	137851229	0.22844
Crohns	PASS	ENSG00000118017	A4GNT	3	137842560	137851229	137851229	-0.325528
DS	PASS	ENSG00000118017	A4GNT	3	137842560	137851229	137851229	0.149877
Diverticulitis	PASS	ENSG00000118017	A4GNT	3	137842560	137851229	137851229	-0.140876
IBD	PASS	ENSG00000118017	A4GNT	3	137842560	137851229	137851229	0.19527
Lupus	PASS	ENSG00000118017	A4GNT	3	137842560	137851229	137851229	-0.0457824
MDD	PASS	ENSG00000118017	A4GNT	3	137842560	137851229	137851229	-0.0496048
MS	PASS	ENSG00000118017	A4GNT	3	137842560	137851229	137851229	-0.157391
Neuroticism	PASS	ENSG00000118017	A4GNT	3	137842560	137851229	137851229	-0.0995305
RA	PASS	ENSG00000118017	A4GNT	3	137842560	137851229	137851229	-0.0599414
Schizophrenia	PASS	ENSG00000118017	A4GNT	3	137842560	137851229	137851229	-0.140322
UC	PASS	ENSG00000118017	A4GNT	3	137842560	137851229	137851229	-0.215801
Cardiovascular_Disease	PASS	ENSG00000118017	A4GNT	3	137842560	137851229	137851229	-0.192786
AFib	UKB	ENSG00000118017	A4GNT	3	137842560	137851229	137851229	-0.0920006
AG	UKB	ENSG00000118017	A4GNT	3	137842560	137851229	137851229	-0.398813
Age_at_Menarche	UKB	ENSG00000118017	A4GNT	3	137842560	137851229	137851229	-0.0687826
Age_at_Menopause	UKB	ENSG00000118017	A4GNT	3	137842560	137851229	137851229	-0.173617
AID_Combined	UKB	ENSG00000118017	A4GNT	3	137842560	137851229	137851229	-0.0587525
Alb	UKB	ENSG00000118017	A4GNT	3	137842560	137851229	137851229	-0.562527
ALP	UKB	ENSG00000118017	A4GNT	3	137842560	137851229	137851229	0.0122604
ALT	UKB	ENSG00000118017	A4GNT	3	137842560	137851229	137851229	-0.588845
Alzheimer_LTFH	UKB	ENSG00000118017	A4GNT	3	137842560	137851229	137851229	0.263513
ApoA	UKB	ENSG00000118017	A4GNT	3	137842560	137851229	137851229	-0.268926
ApoB	UKB	ENSG00000118017	A4GNT	3	137842560	137851229	137851229	0.108588
AST	UKB	ENSG00000118017	A4GNT	3	137842560	137851229	137851229	-0.316458
Asthma	UKB	ENSG00000118017	A4GNT	3	137842560	137851229	137851229	-0.0837701
Balding_Type4	UKB	ENSG00000118017	A4GNT	3	137842560	137851229	137851229	-0.159732
Baso	UKB	ENSG00000118017	A4GNT	3	137842560	137851229	137851229	-0.164594
BFP	UKB	ENSG00000118017	A4GNT	3	137842560	137851229	137851229	-0.303215
Blood_Clot_Lung	UKB	ENSG00000118017	A4GNT	3	137842560	137851229	137851229	0.0863394
BMI	UKB	ENSG00000118017	A4GNT	3	137842560	137851229	137851229	-0.315475
BrC	UKB	ENSG00000118017	A4GNT	3	137842560	137851229	137851229	0.0876543
BW	UKB	ENSG00000118017	A4GNT	3	137842560	137851229	137851229	-0.395115
Ca	UKB	ENSG00000118017	A4GNT	3	137842560	137851229	137851229	-0.45769
CAD	UKB	ENSG00000118017	A4GNT	3	137842560	137851229	137851229	-0.0429883
Cholelithiasis	UKB	ENSG00000118017	A4GNT	3	137842560	137851229	137851229	0.0285036
CRC	UKB	ENSG00000118017	A4GNT	3	137842560	137851229	137851229	0.046409
CRP	UKB	ENSG00000118017	A4GNT	3	137842560	137851229	137851229	-0.362844
DBP	UKB	ENSG00000118017	A4GNT	3	137842560	137851229	137851229	-0.212802
Depression_GP	UKB	ENSG00000118017	A4GNT	3	137842560	137851229	137851229	-0.0410177
DVT	UKB	ENSG00000118017	A4GNT	3	137842560	137851229	137851229	-0.158893
eBMD	UKB	ENSG00000118017	A4GNT	3	137842560	137851229	137851229	-0.4075
eGFR	UKB	ENSG00000118017	A4GNT	3	137842560	137851229	137851229	-0.220733
eGFRcys	UKB	ENSG00000118017	A4GNT	3	137842560	137851229	137851229	-0.196267
Eosino	UKB	ENSG00000118017	A4GNT	3	137842560	137851229	137851229	-0.618098
FedUp_Feelings	UKB	ENSG00000118017	A4GNT	3	137842560	137851229	137851229	0.0379433
FEV1FVC	UKB	ENSG00000118017	A4GNT	3	137842560	137851229	137851229	-0.304939
Fibroblastic_Disorders	UKB	ENSG00000118017	A4GNT	3	137842560	137851229	137851229	-0.103406
GGT	UKB	ENSG00000118017	A4GNT	3	137842560	137851229	137851229	-0.357297
Glaucoma_Combined	UKB	ENSG00000118017	A4GNT	3	137842560	137851229	137851229	0.0462323
Glucose	UKB	ENSG00000118017	A4GNT	3	137842560	137851229	137851229	-0.083067
Guilty_Feelings	UKB	ENSG00000118017	A4GNT	3	137842560	137851229	137851229	0.0639461
ADHD	PASS	ENSG00000094914	AAAS	12	53701240	53718648	53718648	-0.0552419
Alzheimer	PASS	ENSG00000094914	AAAS	12	53701240	53718648	53718648	0.0596855
Anorexia	PASS	ENSG00000094914	AAAS	12	53701240	53718648	53718648	0.264583
[truncated: 1,115 more rows]

## Sheet: S3
Ensembl	exposure	nsnp	b	se	pval	or	or_lci95	or_uci95	Heter.Stat	Heter.p	FDR	pve	eQTL_Tissue	eQTL_N
ENSG00000120899	PTK2B	44	0.169276	0.0248692	9.99e-12	1.18445	1.1281	1.24361	6.49899	0.0122574	7.99e-11	0.0287	Whole Blood	670
ENSG00000196352	CD55	78	0.0577211	0.0173599	0.000884299	1.05942	1.02398	1.09609	1.2521	0.0175915	0.00189487	0.0033	Whole Blood	670
ENSG00000100815	TRIP11	41	0.0949631	0.0287272	0.000947436	1.09962	1.03941	1.16331	0.541338	0.0203765	0.00189487	0.009	Whole Blood	670
ENSG00000197448	GSTK1	10	-0.0857164	0.0338706	0.0113835	0.917854	0.8589	0.980856	1.43275	0.3166	0.0182136	0.0073	Whole Blood	670
ENSG00000048740	CELF2	13	-0.12062	0.0552877	0.0291331	0.886371	0.795341	0.987819	1.68487	0.471309	0.033295	0.0145	Whole Blood	670
ENSG00000136732	GYPC	11	-0.0744405	0.0353448	0.0351935	0.928263	0.866133	0.994849	4.90142	0.897665	0.0351935	0.0055	Whole Blood	670
ENSG00000069399	BCL3	7	-0.148702	0.0626518	0.0176216	0.714999	0.590496	0.861826	0.974428	0.35189	0.0234954	0.0221	Whole Blood	670
ENSG00000137166	FOXP4	43	0.141586	0.0243168	5.8e-09	1.06569	1.03563	1.09662	1.20834	0.0167	2.32e-08	0.02	Whole Blood	670

## Sheet: S4
SNP	Gene name	trait	A1	A2	beta	se	pval		Significance
rs114812713	FOXP4	depression	C	G	-0.0146975	0.0285	0.607		Pval< 0.05
rs114812713	FOXP4	insomnia	C	G	-0.000841254	0.110586	0.99393
rs114812713	FOXP4	diabetes	C	G	0.122321	0.0672009	0.0287242
rs114812713	FOXP4	hypertension	C	G	0.0156727	0.030775	0.610564
rs114812713	FOXP4	smoking	C	G	0.115438	0.153603	0.45233
rs114812713	FOXP4	alcohol	C	G	0.0121906	0.0746356	0.870255
rs11767557	GSTK1	depression	T	C	-0.0117993	0.0111	0.02878
rs11767557	GSTK1	anxiety	T	C	-0.0245	0.0345	0.4779
rs11767557	GSTK1	insomnia	C	T	0.00620433	0.0299443	0.835857
rs11767557	GSTK1	diabetes	C	T	-0.000924463	0.0177997	0.958579
rs11767557	GSTK1	hypertension	C	T	-0.00317205	0.00825949	0.700942
rs11767557	GSTK1	smoking	C	T	0.0274612	0.0414839	0.50799
rs11767557	GSTK1	alcohol	C	T	0.00329773	0.0202182	0.870434
rs12416487	CELF2	depression	A	T	-0.00559563	0.0095	0.5546
rs12416487	CELF2	anxiety	a	t	-0.0329	0.0369	0.3722
rs12416487	CELF2	insomnia	T	A	-0.0356936	0.0227134	0.0116072
rs12416487	CELF2	diabetes	T	A	0.0113623	0.0135549	0.401893
rs12416487	CELF2	hypertension	T	A	-0.00661805	0.00627123	0.0291287
rs12416487	CELF2	smoking	T	A	-0.0259005	0.0314797	0.410641
rs12416487	CELF2	alcohol	T	A	-0.00429347	0.0152738	0.778633
rs12590654	TRIP11/ATXN3	depression	A	G	-0.00180162	0.0096	0.8557
rs12590654	TRIP11/ATXN3	anxiety	a	g	-0.0316	0.0299	0.0291
rs12590654	TRIP11/ATXN3	insomnia	A	G	-0.0190378	0.0238324	0.424394
rs12590654	TRIP11/ATXN3	diabetes	A	G	-0.0179963	0.0142163	0.205553
rs12590654	TRIP11/ATXN3	hypertension	A	G	0.00954057	0.00657592	0.146826
rs12590654	TRIP11/ATXN3	smoking	A	G	0.00581323	0.0329171	0.859821
rs12590654	TRIP11/ATXN3	alcohol	A	G	-0.0301015	0.0160287	0.0103851
rs147711004	BCL3	depression	A	G	-0.0325955	0.025	0.1928
rs147711004	BCL3	insomnia	A	G	0.0159649	0.0546779	0.770302
rs147711004	BCL3	diabetes	A	G	-0.0375767	0.0332058	0.257791
rs147711004	BCL3	hypertension	A	G	-0.0069228	0.0152714	0.650318
rs147711004	BCL3	smoking	A	G	0.149728	0.0768255	0.0213027
rs147711004	BCL3	alcohol	A	G	-0.0183692	0.0367105	0.616807
rs1582763	MS4A1	depression	A	G	0.0155977	0.0092	0.01183
rs1582763	MS4A1	anxiety	a	g	-0.0065	0.0274	0.8136
rs1582763	MS4A1	insomnia	A	G	-0.0286436	0.0246763	0.245733
rs1582763	MS4A1	diabetes	A	G	0.00137357	0.0146979	0.925543
rs1582763	MS4A1	hypertension	A	G	0.00595982	0.00678858	0.379988
rs1582763	MS4A1	smoking	A	G	-0.0473487	0.0340783	0.164709
rs1582763	MS4A1	alcohol	A	G	0.00616481	0.0166493	0.711179
rs6733839	GYPC	depression	T	C	0.00309521	0.0095	0.743
rs6733839	GYPC	anxiety	t	c	-0.0113	0.033	0.733
rs6733839	GYPC	insomnia	T	C	0.0102692	0.0229721	0.654853
rs6733839	GYPC	diabetes	T	C	-0.0113453	0.0137747	0.410148
rs6733839	GYPC	hypertension	T	C	0.00294158	0.00635217	0.643305
rs6733839	GYPC	smoking	T	C	0.00762428	0.0318353	0.810725
rs6733839	GYPC	alcohol	T	C	-0.0525583	0.0155215	0.000708778
rs679515	CD55	depression	T	C	0.00929665	0.0115	0.4163
rs679515	CD55	anxiety	t	c	0.0863	0.0341	0.0114
rs679515	CD55	insomnia	C	T	0.0120478	0.0279545	0.666483
rs679515	CD55	diabetes	C	T	-0.00457535	0.0166818	0.783877
rs679515	CD55	hypertension	C	T	0.00331075	0.00770613	0.667467
rs679515	CD55	smoking	C	T	-0.0313539	0.0386657	0.417426
rs679515	CD55	alcohol	C	T	-0.0316492	0.0188888	0.0338253
rs867230	PTK2B	depression	A	C	-0.0111014	0.0093	0.2357
rs867230	PTK2B	anxiety	a	c	-0.0367	0.0375	0.3279
rs867230	PTK2B	insomnia	A	C	-0.0487588	0.0224678	0.0299944
rs867230	PTK2B	diabetes	A	C	-0.0393412	0.0133778	0.00327386
rs867230	PTK2B	hypertension	A	C	-0.0068422	0.00620125	0.269871
rs867230	PTK2B	smoking	A	C	-0.0269404	0.0311408	0.386975
rs867230	PTK2B	alcohol	A	C	0.000259513	0.0151363	0.986321

## Sheet: S5
rsID	Chr	Position	Nearest_Gene	Meta_Effect_Allele	Meta_Other_Allele	Meta_Beta	Meta_SE	Meta_P	FinnGen_Ref	FinnGen_Alt	FinnGen_Beta_harmonized	FinnGen_SE	FinnGen_P	FinnGen_EAF	Directional_Consistency	Nominal_Significance	Replication_Status
rs679515	1	207577223	CD55	T	C	1.8497	0.2241	1.56e-16	T	C	0.104874	0.0216882	1.33e-06	0.8074	TRUE	TRUE	Replicated
rs6733839	2	127135234	GYPC	T	C	-1.5318	0.1393	4.02e-28	C	T	0.12617	0.0180016	2.4e-12	0.3734	FALSE	TRUE	Discordant*
rs114812713	6	41066261	FOXP4	C	G	1.956	0.1322	4.47e-12	G	C	0.0170153	0.0880326	0.847	0.01	TRUE	FALSE	Concordant (NS)
rs11767557	7	143412046	GSTK1	T	C	-1.2655	0.2237	1.56e-08	T	C	0.0310223	0.0235342	0.187	0.1643	FALSE	FALSE	Non-significant
rs867230	8	27610986	PTK2B	A	C	3.9869	0.473	3.49e-17	C	A	0.0779753	0.0178055	1.19e-05	0.5816	TRUE	TRUE	Replicated
rs12416487	10	11679058	CELF2	A	T	-1.4796	0.1512	3.42e-08	A	T	-0.0716601	0.0179446	6.51e-05	0.62	TRUE	TRUE	Replicated
rs1582763	11	60254475	MS4A1	A	G	-2.1264	0.25666	1.19e-16	G	A	-0.11074	0.0195692	1.52e-08	0.2813	TRUE	TRUE	Replicated
rs12590654	14	92472511	TRIP11	A	G	1.7219	0.2992	8.73e-09	G	A	-0.0490992	0.0187964	0.009	0.315	FALSE	TRUE	Discordant*
rs147711004	19	44834661	BCL3	A	G	-1.9982	0.2789	1e-190	G	A	0.678577	0.037929	1.39e-71	0.0422	FALSE	TRUE	Discordant*

## Sheet: S6
GeneID	padj	pvalue	lfcSE	stat	log2FoldChange	Symbol
40050	1.56e-08	2.47e-13	15.9764	19.9145	4.11248	IQCJ
33800	5.55e-08	1.76e-12	14.4504	18.207	4.47937	XLOC_014096
11831	7.36e-08	3.51e-12	-13.9457	17.5978	-4.75306	PSIP1
21669	8.45e-08	5.94e-12	13.5694	17.128	5.23895	XLOC_l2_010697
6419	8.45e-08	6.71e-12	13.4834	17.0186	4.19976	XLOC_l2_012570
23351	1.54e-07	1.47e-11	12.94	16.311	5.40429	Q3KR39
44917	2.05e-07	2.28e-11	-12.6435	15.9123	-7.95582	XLOC_l2_015885
27266	2.14e-07	2.72e-11	12.5263	15.7519	5.14328	ELMOD3
15176	2.39e-07	3.72e-11	-12.3192	15.4652	-5.81725	RN28S1
44840	2.39e-07	3.79e-11	-12.3068	15.448	-7.88333	HAPLN2
27739	2.46e-07	4.3e-11	12.2249	15.3331	5.16768	XLOC_005485
30846	4.04e-07	7.76e-11	-11.8441	14.7896	-3.35416	FLJ41455
7340	4.04e-07	8.34e-11	11.7987	14.7237	4.39014	KIR2DL4
5271	4.44e-07	9.92e-11	11.6887	14.563	5.12716	CYP2F1
9197	4.44e-07	1.06e-10	11.6482	14.5036	3.22572	XLOC_004244
19371	5.18e-07	1.32e-10	11.511	14.3005	4.08558	LOC100128348
11853	5.43e-07	1.46e-10	11.4449	14.202	5.13064	LOC100129931
1080	8.46e-07	2.49e-10	11.1181	13.7069	4.73399	XLOC_013489
31532	8.46e-07	2.59e-10	11.0945	13.6708	4.56407	TTTY16
4993	8.46e-07	2.69e-10	11.0729	13.6374	4.24937	LOC100652730
27275	8.66e-07	2.89e-10	11.0291	13.5699	5.6497
29883	9.24e-07	3.26e-10	10.9562	13.457	3.84987	HBS1L
34516	9.24e-07	3.49e-10	-10.9144	13.3919	-3.45473	CEP104
2536	9.24e-07	3.52e-10	10.9098	13.3846	3.49484	HBQ1
4154	9.55e-07	3.79e-10	10.8658	13.316	4.24313	ARL13B
18743	9.87e-07	4.11e-10	10.8175	13.2402	5.92881	CEACAM18
47615	9.87e-07	4.23e-10	-10.7999	13.2125	-2.73609	SERPING1
13171	1.12e-06	5.06e-10	10.6936	13.0445	4.65657	LOC100505736
16772	1.12e-06	5.15e-10	10.6836	13.0286	4.59279	HBM
45131	1.21e-06	5.74e-10	10.6194	12.9264	5.19997	C22orf45
55388	1.32e-06	6.5e-10	10.5471	12.8107	3.23096	ZNF736
34146	1.49e-06	7.58e-10	10.4574	12.6661	4.83122	XLOC_008527
57889	1.51e-06	7.98e-10	-10.4271	12.617	-3.90175	XLOC_014393
57638	1.51e-06	8.15e-10	-10.4149	12.5972	-2.71404	LOC100129869
11328	1.62e-06	9.28e-10	10.34	12.4754	4.12418	ZNF492
54465	1.62e-06	9.5e-10	10.3265	12.4532	3.19802	LALBA
15297	1.62e-06	1.01e-09	10.293	12.3985	6.28236	CTGF
23502	1.62e-06	1.01e-09	10.2902	12.3938	4.79953	ZNF280D
21489	1.62e-06	1.03e-09	-10.2822	12.3808	-2.80703	XLOC_001186
12892	1.62e-06	1.03e-09	-10.28	12.3772	-2.45543	SLC22A11
16583	1.73e-06	1.12e-09	10.2296	12.2944	5.48164	ACP2
20381	1.73e-06	1.15e-09	10.2152	12.2706	3.31078	KIAA1644
16260	1.8e-06	1.23e-09	10.1798	12.2123	3.04963	XLOC_000346
16352	1.81e-06	1.3e-09	10.1482	12.1599	4.18791	XLOC_013818
43533	1.81e-06	1.31e-09	-10.1402	12.1466	-3.15239	XLOC_l2_011361
21856	1.81e-06	1.33e-09	10.1334	12.1353	2.76141	KRT31
2025	1.81e-06	1.35e-09	10.1234	12.1188	5.09083	NAA30
14316	1.84e-06	1.4e-09	10.1037	12.086	4.23775	XLOC_009337
10713	1.91e-06	1.48e-09	10.0713	12.032	6.22907	RPL10
11346	1.93e-06	1.53e-09	10.0529	12.0013	3.25938	SENP6
5097	2.1e-06	1.73e-09	9.98383	11.8857	5.21889	XLOC_l2_010463
27079	2.1e-06	1.74e-09	9.9823	11.8831	3.19627	ZNF594
24819	2.1e-06	1.78e-09	9.96893	11.8606	3.36544	PWRN2
13334	2.1e-06	1.82e-09	9.95528	11.8377	3.90012	ZNF260
29241	2.1e-06	1.84e-09	9.95002	11.8288	4.26121	C9orf171
32968	2.1e-06	1.88e-09	-9.93733	11.8074	-2.53978	SNORD98
7561	2.1e-06	1.9e-09	9.93262	11.7995	5.45929	XLOC_001162
24295	2.1e-06	1.95e-09	9.91723	11.7735	3.03	VWA1
1520	2.1e-06	1.98e-09	-9.90764	11.7573	-3.14678	ZNF254
42832	2.1e-06	2.01e-09	9.90019	11.7448	4.57948	XLOC_l2_013420
27769	2.1e-06	2.04e-09	9.89127	11.7297	3.95091	XLOC_000393
59837	2.1e-06	2.08e-09	-9.87981	11.7103	-4.17518	RN5-8S1
13679	2.1e-06	2.1e-09	9.87591	11.7037	4.98843	XLOC_010219
8677	2.13e-06	2.22e-09	-9.8432	11.6482	-4.04636	SEC14L4
30519	2.13e-06	2.25e-09	9.83751	11.6386	3.64697	NKX1-2
28275	2.13e-06	2.25e-09	-9.83603	11.636	-3.04942	KCNQ3
26264	2.13e-06	2.26e-09	9.83422	11.633	4.31019	XLOC_006980
20230	2.25e-06	2.43e-09	9.79445	11.5653	4.32078	TGM2
6425	2.26e-06	2.47e-09	-9.78409	11.5476	-3.19718	MAPK8
15366	2.26e-06	2.55e-09	9.76774	11.5197	4.54384	PHF14
11726	2.26e-06	2.55e-09	9.76651	11.5176	6.0869	CAPS2
55847	2.31e-06	2.64e-09	-9.74695	11.4842	-3.04588	SEPT7P2
7091	2.95e-06	3.42e-09	-9.60558	11.2409	-6.62824	XLOC_001370
13673	3.06e-06	3.6e-09	9.57677	11.191	2.92593	XLOC_012618
53257	3.28e-06	3.91e-09	9.53106	11.1116	3.09818	EPT1
33815	3.28e-06	4.04e-09	9.51399	11.0819	5.76539	XLOC_000762
3708	3.28e-06	4.06e-09	9.51081	11.0763	4.06976	SGIP1
31998	3.28e-06	4.07e-09	9.51003	11.075	5.05612	XLOC_001020
5275	3.29e-06	4.26e-09	9.48439	11.0302	2.93082	PHF20L1
46740	3.29e-06	4.31e-09	9.47843	11.0198	3.64723	MRC2
58044	3.29e-06	4.31e-09	-9.47805	11.0192	-3.79064	TMPO
13859	3.29e-06	4.32e-09	9.47684	11.017	6.14126	XLOC_l2_014830
7081	3.29e-06	4.33e-09	9.47576	11.0152	5.05532	LAMTOR3
13298	3.33e-06	4.44e-09	9.46191	10.9909	6.1945	XLOC_001680
29860	3.35e-06	4.54e-09	-9.44994	10.97	-3.34222	P2RX2
16773	3.35e-06	4.57e-09	-9.44655	10.964	-3.76755	XLOC_013981
10680	3.59e-06	4.96e-09	9.4022	10.8862	3.27493	ZDHHC20
6831	3.6e-06	5.02e-09	9.39489	10.8733	3.78821	ANKRD33
6132	3.6e-06	5.09e-09	9.38775	10.8608	5.76674	OR10A4
5953	3.6e-06	5.22e-09	-9.37391	10.8364	-2.97079	AP1AR
7150	3.6e-06	5.3e-09	9.36636	10.8231	5.16559	TRPM7
36810	3.6e-06	5.3e-09	9.36594	10.8224	6.18715	ZNF486
46264	3.6e-06	5.36e-09	-9.36019	10.8122	-2.7897	MAGOHB
38734	3.6e-06	5.37e-09	9.35915	10.8104	2.71701	XLOC_011719
5454	3.94e-06	6.02e-09	9.29731	10.701	4.78887	LOC100505697
40715	3.94e-06	6.04e-09	9.2951	10.6971	5.7951	FAM180A
990	3.94e-06	6.06e-09	-9.29349	10.6943	-3.77729	ZNF141
62786	4.28e-06	6.72e-09	9.23808	10.5958	3.28873	ZBED6
16738	4.28e-06	6.72e-09	9.23781	10.5953	5.8665	ZNF578
26705	4.31e-06	6.85e-09	-9.22813	10.5781	-3.47179	RTN4RL1
34373	4.69e-06	7.52e-09	-9.1777	10.488	-3.1816	SPEF2
13767	4.7e-06	7.7e-09	-9.16532	10.4658	-2.37429	AP1S2
21506	4.7e-06	7.73e-09	9.16341	10.4624	4.16815	SCUBE1
5107	4.7e-06	7.76e-09	9.16088	10.4579	3.57786	BPIFB2
22159	4.82e-06	8.03e-09	9.14293	10.4257	4.37437	KRTAP5-4
60207	4.91e-06	8.26e-09	-9.12797	10.3988	-2.64586	C6orf204
47048	4.93e-06	8.4e-09	-9.11863	10.382	-2.96701	TMTC3
3383	4.93e-06	8.46e-09	9.11529	10.376	4.25884	PPP1R12A
23340	4.94e-06	8.65e-09	9.10341	10.3547	5.94393	RBAK
38643	4.94e-06	8.76e-09	-9.09626	10.3418	-2.88819	DZIP3
40302	4.94e-06	8.8e-09	-9.09396	10.3377	-2.713	XLOC_l2_005314
61061	4.94e-06	8.81e-09	-9.09356	10.3369	-3.28925	ARGLU1
39198	4.94e-06	8.87e-09	-9.08998	10.3305	-3.77775	XLOC_l2_007204
27983	4.94e-06	8.94e-09	-9.08554	10.3225	-2.4051	LOC100132593
3162	5.07e-06	9.26e-09	9.06694	10.2889	4.1576	C5orf28
766	5.13e-06	9.48e-09	9.05476	10.2669	3.58117	SENP7
8985	5.13e-06	9.57e-09	9.0496	10.2576	3.33603	XLOC_003384
34267	5.13e-06	9.61e-09	-9.04761	10.254	-3.78094	OR2A25
13841	5.2e-06	9.85e-09	-9.03456	10.2304	-2.35746	MIR17HG
35450	5.2e-06	9.91e-09	9.0311	10.2241	3.28609	XLOC_009856
6428	5.27e-06	1.02e-08	9.01751	10.1995	3.76645	XLOC_l2_010448
34897	5.27e-06	1.02e-08	-9.01591	10.1966	-2.95082	FAIM2
55505	5.31e-06	1.04e-08	-9.00681	10.1801	-2.66099	EDEM3
7227	5.34e-06	1.05e-08	-9.00029	10.1683	-3.03375	EPHB2
42461	5.35e-06	1.06e-08	-8.99459	10.158	-4.89916	DPY19L4
26775	5.39e-06	1.08e-08	-8.98653	10.1433	-3.834	SPIN4
18583	5.43e-06	1.09e-08	8.97853	10.1288	4.44113	XLOC_l2_003139
32510	5.5e-06	1.12e-08	8.96801	10.1097	2.37705	ZNF326
29016	5.55e-06	1.14e-08	-8.95846	10.0923	-3.19673	XLOC_014215
15001	5.57e-06	1.15e-08	-8.95236	10.0812	-2.33053	TUG1
2504	5.58e-06	1.16e-08	8.94752	10.0724	5.31182	CPEB2
53427	5.66e-06	1.19e-08	-8.93627	10.0519	-3.69983	RAB3IL1
812	6.06e-06	1.28e-08	-8.89609	9.97848	-2.61762	RN7SK
60468	6.07e-06	1.29e-08	-8.89171	9.97046	-4.18296	C6orf132
21661	6.09e-06	1.31e-08	8.88568	9.95943	2.79321	TTLL8
50898	6.19e-06	1.34e-08	-8.87378	9.93763	-3.4112	XLOC_000175
10674	6.44e-06	1.4e-08	8.84876	9.89174	2.42987	KPNA5
31689	6.58e-06	1.44e-08	8.83434	9.86525	3.43646	EFNA1
52972	6.65e-06	1.47e-08	-8.82475	9.84761	-2.78273	XLOC_014104
55470	6.72e-06	1.49e-08	-8.81569	9.83094	-3.15228	ZNF273
8625	6.74e-06	1.51e-08	8.80913	9.81886	4.23869	FBRS
14448	6.74e-06	1.52e-08	8.80597	9.81304	2.9346	RAD54B
23326	6.74e-06	1.53e-08	8.80295	9.80748	4.92818	XLOC_008311
49553	6.95e-06	1.59e-08	8.78289	9.7705	5.42098	FLJ36000
1368	6.95e-06	1.6e-08	8.77961	9.76445	5.62349	SCAF11
33523	6.95e-06	1.62e-08	-8.77377	9.75366	-3.43723	ZNF780B
53217	6.95e-06	1.62e-08	-8.77267	9.75162	-3.20401	XLOC_l2_008755
15780	7.01e-06	1.65e-08	8.76468	9.73686	2.78339	DGKE
57286	7.17e-06	1.71e-08	-8.74668	9.70357	-2.5427	LOC100292905
9517	7.17e-06	1.71e-08	8.74423	9.69904	4.29642	ARHGEF15
26114	7.17e-06	1.72e-08	8.74223	9.69534	2.99531	LOC100507389
62296	7.25e-06	1.75e-08	-8.73312	9.67847	-3.7069	UBE3A
30717	7.48e-06	1.82e-08	8.71348	9.64206	2.89003	XLOC_006314
41409	7.62e-06	1.87e-08	-8.69961	9.61631	-2.6686	XLOC_l2_010097
31682	7.62e-06	1.87e-08	8.69773	9.61282	2.96835	ANKRD26
48275	7.62e-06	1.89e-08	-8.69435	9.60653	-3.07329	PTPRC
60243	7.8e-06	1.94e-08	-8.6788	9.57762	-3.34761	XLOC_l2_008008
23639	7.85e-06	1.97e-08	8.67248	9.56587	4.69662	XLOC_006625
38559	7.88e-06	1.99e-08	-8.66712	9.55589	-2.93117	SPATA22
409	7.91e-06	2.03e-08	8.65772	9.53837	3.93905	MYEOV
6508	7.91e-06	2.04e-08	-8.65447	9.53233	-2.81996	XLOC_010366
52902	7.91e-06	2.04e-08	-8.65395	9.53135	-3.07306	ZNF286A
56985	7.91e-06	2.05e-08	8.65223	9.52815	2.86304	XLOC_l2_009319
28090	7.92e-06	2.06e-08	-8.6482	9.52063	-4.44269	ZNF765
24464	7.97e-06	2.09e-08	8.64202	9.5091	2.09979	RIF1
12074	8.06e-06	2.12e-08	8.63316	9.49257	4.29389	TAS2R19
53705	8.17e-06	2.17e-08	8.62332	9.4742	2.76952	MAP1A
29406	8.21e-06	2.19e-08	8.6176	9.4635	3.22037	C6orf228
15257	8.24e-06	2.21e-08	-8.61252	9.45401	-2.59786	ZNF525
3577	8.38e-06	2.26e-08	-8.60078	9.43205	-3.24709	ZNF430
8638	8.48e-06	2.3e-08	8.59137	9.41444	2.71882	ZNRF2
37255	8.48e-06	2.32e-08	8.5889	9.40981	2.50593	SMURF2
58363	8.52e-06	2.34e-08	-8.58346	9.39961	-2.86736	XLOC_l2_013506
40844	8.52e-06	2.35e-08	8.58057	9.3942	3.75304	XLOC_009498
33689	8.7e-06	2.42e-08	-8.56666	9.36811	-2.75391	EFHA2
22806	8.72e-06	2.44e-08	8.56281	9.36089	3.82862	ANKRD13C
26745	8.76e-06	2.46e-08	8.55709	9.35014	3.6385	ZNF138
39997	8.83e-06	2.51e-08	-8.54823	9.33351	-3.3008	KLC3
47498	8.83e-06	2.51e-08	-8.54723	9.33162	-4.42213	CD99L2
17577	8.98e-06	2.57e-08	8.53603	9.31057	5.02464	TRPC1
18572	9.04e-06	2.61e-08	-8.52713	9.29382	-3.3397	KIF21A
20796	9.04e-06	2.61e-08	8.52671	9.29302	2.36721	UBE2D3
19905	9.05e-06	2.63e-08	8.52349	9.28697	3.43487	XLOC_l2_009439
24223	9.12e-06	2.66e-08	8.51699	9.27473	3.82987	HMX2
58538	9.14e-06	2.68e-08	-8.51303	9.26726	-3.5548	BBS9
9202	9.23e-06	2.73e-08	8.50523	9.25256	4.08731	CAV1
32979	9.37e-06	2.78e-08	8.49472	9.23275	2.54512	PTPN11
47542	9.47e-06	2.83e-08	8.48692	9.21803	2.27351	ETNK1
18876	9.57e-06	2.87e-08	8.47865	9.2024	2.85622	GDPD1
14090	9.65e-06	2.93e-08	-8.46915	9.18445	-2.40107	KLF1
13195	9.65e-06	2.93e-08	-8.46909	9.18433	-3.04935	ZNF292
11750	1e-05	3.05e-08	-8.44764	9.14375	-2.93251	ETV3L
41523	1.01e-05	3.11e-08	8.43886	9.12711	3.1193	XPA
14063	1.02e-05	3.13e-08	8.43404	9.11798	4.49924	XLOC_001414
32188	1.05e-05	3.24e-08	8.41738	9.08638	3.62295	OSBP2
34306	1.05e-05	3.28e-08	8.4111	9.07446	3.25311	XLOC_009305
7804	1.06e-05	3.36e-08	8.39906	9.0516	4.20559	ZNF121
20939	1.06e-05	3.36e-08	-8.39864	9.05079	-2.94345	ATCAY
16784	1.06e-05	3.37e-08	8.39682	9.04733	3.16593	LOC100506196
4124	1.06e-05	3.38e-08	8.39512	9.0441	3.9936	ERCC2
38587	1.06e-05	3.39e-08	-8.39383	9.04163	-3.90212	CTLA4
41681	1.06e-05	3.41e-08	-8.39084	9.03596	-2.56387	XLOC_002643
45078	1.08e-05	3.47e-08	-8.38233	9.01978	-2.2093	EPB42
28712	1.09e-05	3.56e-08	8.36937	8.99509	2.75842	ACSM5
8769	1.09e-05	3.57e-08	-8.368	8.99248	-1.99222	ZNF257
6347	1.09e-05	3.58e-08	8.36694	8.99047	4.1144	GVINP1
38928	1.09e-05	3.61e-08	-8.36261	8.98222	-3.17313	SNORD45A
53890	1.09e-05	3.62e-08	-8.3617	8.98048	-2.60301	TTC16
5989	1.1e-05	3.66e-08	-8.35569	8.96901	-2.85394	SMOX
55117	1.12e-05	3.75e-08	-8.34357	8.9459	-3.30775	XLOC_009197
24482	1.14e-05	3.81e-08	8.33521	8.92994	4.07343	CCDC41
385	1.17e-05	3.94e-08	-8.31815	8.89733	-2.55574	SVIP
5241	1.17e-05	3.95e-08	8.31754	8.89615	4.63738	ZC3H11A
21571	1.18e-05	4.02e-08	-8.30842	8.87872	-3.13446	LOC100287633
25128	1.19e-05	4.07e-08	8.30247	8.86732	1.76167	C9orf72
6220	1.19e-05	4.07e-08	-8.30243	8.86724	-3.42835	C2orf73
41929	1.21e-05	4.2e-08	-8.28628	8.8363	-2.56266	XLOC_004375
9006	1.21e-05	4.2e-08	-8.28625	8.83624	-1.79154	HIPK3
21495	1.25e-05	4.35e-08	8.26802	8.80127	3.70421	SYCP2
53597	1.27e-05	4.45e-08	-8.25697	8.78005	-3.09698	XLOC_008586
48774	1.27e-05	4.47e-08	-8.25498	8.77623	-2.41649	ZNF813
14803	1.3e-05	4.63e-08	8.23685	8.74137	2.87589	ATAD1
47582	1.3e-05	4.64e-08	-8.23597	8.73967	-2.86578	C15orf29
5286	1.3e-05	4.66e-08	-8.23411	8.73609	-2.99026	SNORA16A
36093	1.3e-05	4.66e-08	-8.2335	8.73492	-3.35031	PHOSPHO1
24785	1.3e-05	4.67e-08	8.2325	8.73299	3.03955	LOC100131257
25763	1.3e-05	4.7e-08	8.23	8.72818	3.52301	XLOC_007279
23563	1.3e-05	4.72e-08	-8.2273	8.72298	-2.6809	LOC100268168
40166	1.31e-05	4.77e-08	-8.22245	8.71364	-3.3731	IL6ST
41553	1.31e-05	4.78e-08	-8.22098	8.71081	-3.86061	ZNF248
23986	1.32e-05	4.84e-08	8.21528	8.69983	3.20043	MAPK9
45146	1.33e-05	4.91e-08	-8.20774	8.68529	-3.03236	BNIP3L
18481	1.33e-05	4.93e-08	-8.20606	8.68205	-3.28357	METTL15
61080	1.33e-05	4.95e-08	-8.20402	8.67812	-2.32709	C6orf170
41653	1.36e-05	5.07e-08	-8.19164	8.65422	-3.29357	TACR1
42204	1.43e-05	5.37e-08	-8.1631	8.59907	-2.35888	ZNF268
47012	1.43e-05	5.39e-08	8.16123	8.59544	3.28805	LRRCC1
35726	1.43e-05	5.4e-08	-8.16057	8.59417	-2.76219	ANKRD18B
22829	1.43e-05	5.42e-08	-8.15786	8.58891	-3.1188	ARID4B
27534	1.43e-05	5.43e-08	-8.15723	8.58769	-2.33811	XLOC_l2_007433
6561	1.43e-05	5.47e-08	8.15361	8.58069	2.2644	UBE2E1
16626	1.48e-05	5.69e-08	8.13407	8.54282	2.97365	PRKACB
26725	1.48e-05	5.7e-08	-8.13309	8.54093	-2.6661	CREBZF
7428	1.48e-05	5.72e-08	8.13105	8.53697	2.76831	RGS12
23543	1.48e-05	5.77e-08	8.12742	8.52992	3.13865	TIPARP
25283	1.51e-05	5.88e-08	8.1177	8.51107	3.38759	CDK17
22144	1.51e-05	5.91e-08	-8.11535	8.5065	-3.04159	DDX31
5296	1.52e-05	5.99e-08	8.10859	8.49337	3.35739	CLCNKA
15751	1.53e-05	6.04e-08	8.10448	8.48539	2.66762	XLOC_000945
24655	1.53e-05	6.09e-08	8.10034	8.47734	3.56678	PLS1
6627	1.54e-05	6.17e-08	-8.09389	8.46479	-3.22799	ZNF91
37855	1.54e-05	6.17e-08	8.09382	8.46465	5.00068	ZNF836
38961	1.63e-05	6.57e-08	-8.06238	8.40343	-3.35931	ZNF420
54431	1.63e-05	6.58e-08	8.06184	8.40237	3.22801	LOC642236
37475	1.63e-05	6.61e-08	8.05924	8.3973	5.32225	XLOC_010272
37884	1.65e-05	6.73e-08	-8.05098	8.38119	-2.42034	LOC100506910
26370	1.66e-05	6.79e-08	8.04621	8.37188	4.96449	XLOC_l2_013530
19070	1.68e-05	6.91e-08	-8.03726	8.35441	-3.24154	WNT4
22682	1.68e-05	6.94e-08	8.03566	8.35128	2.91351	ALS2
58140	1.68e-05	6.98e-08	-8.03297	8.34602	-3.31594	KIRREL3
27989	1.68e-05	6.98e-08	-8.03283	8.34576	-2.97012	RBM12B
38808	1.69e-05	7.02e-08	-8.02972	8.33967	-3.92301	PSMA8
9553	1.69e-05	7.04e-08	8.02814	8.33658	1.78521	LOC100134264
28535	1.69e-05	7.07e-08	8.0263	8.33299	2.87433	LCORL
6928	1.7e-05	7.16e-08	8.01982	8.32032	3.85808	ZNF238
58083	1.71e-05	7.23e-08	8.01488	8.31065	4.4202	KIF20B
7901	1.71e-05	7.25e-08	-8.01395	8.30884	-2.22224	XLOC_007718
29135	1.72e-05	7.3e-08	8.01038	8.30186	4.85979	XLOC_l2_001986
50887	1.72e-05	7.35e-08	-8.00695	8.29514	-2.6725	CCDC126
7932	1.73e-05	7.41e-08	-8.00332	8.28804	-2.7766	SLAMF1
34861	1.73e-05	7.43e-08	-8.00156	8.28457	-3.36596	CFL2
38279	1.73e-05	7.49e-08	-7.99784	8.27729	-2.83598	XLOC_l2_011899
20609	1.73e-05	7.52e-08	7.99589	8.27347	4.05488	SNORD64
53139	1.74e-05	7.56e-08	-7.99297	8.26776	-2.74756	ERCC6L
15616	1.74e-05	7.58e-08	7.99166	8.26518	2.43579	XLOC_l2_009762
29728	1.8e-05	7.91e-08	7.97098	8.22463	3.34791	ZNF236
20412	1.8e-05	7.93e-08	-7.96987	8.22244	-2.96433	ZNF468
19790	1.82e-05	8.05e-08	-7.96212	8.20722	-2.76162	C17orf109
20619	1.83e-05	8.09e-08	7.96001	8.20307	4.23209	XLOC_010401
9963	1.83e-05	8.19e-08	7.95394	8.19115	3.45482	APC
19859	1.83e-05	8.2e-08	7.95319	8.18969	4.01372	IL18R1
42734	1.83e-05	8.22e-08	-7.95218	8.1877	-3.19391	Q20ZE8
55076	1.85e-05	8.3e-08	-7.9471	8.17771	-2.74996	USP47
39119	1.85e-05	8.35e-08	-7.94404	8.17169	-2.97537	XLOC_005125
21579	1.85e-05	8.36e-08	-7.94342	8.17047	-4.31209	PIP5KL1
3003	1.85e-05	8.39e-08	7.94175	8.16718	2.71661	ZNF429
25490	1.87e-05	8.52e-08	-7.93407	8.15207	-2.76437	MAPK6
23833	1.91e-05	8.75e-08	7.92142	8.12715	4.35178	KRTAP9-7
12016	1.91e-05	8.8e-08	7.91829	8.12098	2.48232	XLOC_013679
40848	1.91e-05	8.83e-08	7.91647	8.1174	4.03633	FAM76A
50587	1.91e-05	8.86e-08	-7.91514	8.11477	-2.98817	ZNF699
25211	1.91e-05	8.92e-08	-7.91181	8.10821	-2.37091	PREPL
26393	1.91e-05	8.92e-08	-7.91149	8.10759	-2.89414	MGC40069
61416	1.91e-05	8.94e-08	-7.91078	8.10618	-2.41076	NUDCD1
49386	1.92e-05	8.99e-08	7.9081	8.1009	4.58885	ZMAT1
7401	1.97e-05	9.25e-08	7.89371	8.07252	3.06664	PAR5
35557	1.97e-05	9.31e-08	-7.89096	8.06708	-2.55109	XLOC_008609
10956	2.03e-05	9.61e-08	-7.87513	8.03581	-2.58228	XLOC_l2_003419
8592	2.05e-05	9.78e-08	7.86683	8.01939	3.51093	EML5
39568	2.05e-05	9.81e-08	7.86506	8.01587	4.26028	KIAA1826
23361	2.05e-05	9.82e-08	-7.86439	8.01455	-3.35097	CEPT1
25033	2.05e-05	9.85e-08	-7.86292	8.01165	-2.89316	XLOC_004470
47713	2.05e-05	9.86e-08	-7.86243	8.01067	-2.70688	HIST1H4E
26864	2.09e-05	1.01e-07	-7.85255	7.99112	-2.71474	XLOC_002035
35831	2.1e-05	1.02e-07	-7.84674	7.97961	-3.01021	LRRC40
43794	2.1e-05	1.02e-07	-7.84502	7.97621	-2.29761	GPRIN3
8955	2.12e-05	1.04e-07	-7.83865	7.96357	-2.91617	ZNF501
12818	2.12e-05	1.04e-07	-7.8377	7.9617	-2.58416	BMPR1A
51820	2.12e-05	1.04e-07	-7.83462	7.95559	-2.44548	XLOC_014408
61741	2.12e-05	1.05e-07	-7.83408	7.95453	-2.73848	LOC387723
10827	2.12e-05	1.05e-07	7.83234	7.95107	2.05418	IMPAD1
24568	2.12e-05	1.05e-07	7.83153	7.94947	5.93896	SRSF1
17594	2.12e-05	1.05e-07	-7.82961	7.94566	-2.63757	HMGB4
27578	2.12e-05	1.06e-07	7.82923	7.9449	2.83437	XLOC_007868
28246	2.12e-05	1.06e-07	7.82665	7.93979	2.81038	C17orf103
3150	2.12e-05	1.07e-07	7.82489	7.9363	3.26585	MBTPS2
27047	2.15e-05	1.08e-07	-7.81748	7.92158	-2.66273	FAM76B
41711	2.15e-05	1.09e-07	-7.81479	7.91624	-2.42104	NMS
59195	2.17e-05	1.1e-07	-7.80939	7.90552	-2.74242	EFTUD1
10564	2.17e-05	1.1e-07	7.8091	7.90494	2.81535	CARM1
24144	2.17e-05	1.11e-07	7.80556	7.89792	4.37552	LOC646324
18577	2.18e-05	1.12e-07	7.80173	7.89029	2.7069	ACCSL
54307	2.2e-05	1.13e-07	-7.79715	7.8812	-2.06261	RALGAPA1
55497	2.2e-05	1.13e-07	-7.79631	7.87953	-3.27912	TTTY12
29642	2.2e-05	1.14e-07	-7.79389	7.87471	-3.02633	XLOC_006985
3823	2.2e-05	1.15e-07	-7.78837	7.86372	-2.47473	LOC284240
23629	2.2e-05	1.15e-07	-7.7877	7.8624	-2.23456	XLOC_l2_015213
12990	2.2e-05	1.15e-07	7.78726	7.86151	2.01762	RANBP2
38566	2.2e-05	1.16e-07	7.78461	7.85626	3.11054	HACE1
11982	2.2e-05	1.16e-07	7.78452	7.85608	2.48511	GOLGA8F
41212	2.2e-05	1.16e-07	7.78437	7.85578	4.87866	ALG10
22249	2.2e-05	1.16e-07	-7.78426	7.85556	-2.64448	LOC100507653
43654	2.2e-05	1.16e-07	7.78297	7.85299	3.67919	ENPP4
50900	2.2e-05	1.17e-07	-7.78097	7.849	-2.32315	TP53RK
14035	2.2e-05	1.18e-07	-7.77674	7.84058	-2.62244	C9orf173
31192	2.2e-05	1.18e-07	7.77547	7.83806	2.81696	FAM35A
32645	2.2e-05	1.18e-07	-7.77465	7.83643	-3.59743	SACS
23158	2.2e-05	1.18e-07	-7.77398	7.83508	-2.47525	GPR174
29567	2.2e-05	1.18e-07	7.77356	7.83426	2.16556	ZNF518A
17182	2.2e-05	1.19e-07	-7.77268	7.8325	-2.83726	XLOC_005915
23106	2.2e-05	1.19e-07	-7.76967	7.8265	-2.90422	ABCD2
29055	2.2e-05	1.19e-07	-7.76887	7.82491	-3.22029	C19orf77
33669	2.21e-05	1.21e-07	7.76444	7.81608	3.46767	IPO7
10922	2.23e-05	1.22e-07	-7.76031	7.80785	-2.30358	ANKRD36BP2
10067	2.25e-05	1.23e-07	-7.7542	7.79566	-2.79469	XLOC_l2_006812
25637	2.25e-05	1.24e-07	7.75205	7.79138	3.28074	XLOC_l2_015593
11193	2.25e-05	1.24e-07	7.75117	7.78961	2.82008	SECISBP2L
24871	2.26e-05	1.25e-07	7.7477	7.7827	5.34854	XLOC_000707
17954	2.26e-05	1.25e-07	7.74653	7.78036	2.81155	PTCH1
50008	2.28e-05	1.27e-07	-7.73978	7.76688	-2.45379	XLOC_012244
48441	2.29e-05	1.28e-07	-7.73725	7.76183	-2.75226	VHLL
40060	2.31e-05	1.3e-07	7.72872	7.7448	2.58191	LOC100289230
56422	2.31e-05	1.3e-07	-7.72722	7.7418	-2.50355	GEN1
30646	2.31e-05	1.3e-07	-7.72658	7.74051	-3.26677	LOC100507217
45174	2.31e-05	1.3e-07	-7.7261	7.73955	-3.16748	XLOC_006476
376	2.32e-05	1.31e-07	7.72297	7.7333	3.2067	MGAT1
13454	2.33e-05	1.32e-07	-7.72115	7.72967	-2.90843	SNORD26
44586	2.33e-05	1.32e-07	-7.71975	7.72687	-2.98683	ARL15
17731	2.34e-05	1.34e-07	7.71478	7.71692	3.66171	PSMB11
52282	2.35e-05	1.34e-07	7.71168	7.71072	2.91381	TNRC18
36654	2.35e-05	1.35e-07	7.71019	7.70774	2.31815	LOC145837
52966	2.35e-05	1.35e-07	-7.70959	7.70654	-2.08566	ZNF644
34189	2.35e-05	1.36e-07	-7.70584	7.69902	-2.51147	XLOC_013925
24092	2.35e-05	1.36e-07	7.70564	7.69864	2.88302	XLOC_014020
21851	2.36e-05	1.37e-07	7.70169	7.69073	4.38027	XLOC_l2_012210
53265	2.36e-05	1.37e-07	-7.7011	7.68954	-2.95335	IQSEC2
12844	2.36e-05	1.38e-07	7.70046	7.68825	3.48783	ZNF614
26453	2.39e-05	1.4e-07	7.69368	7.67469	3.0142	SNORD58A
40501	2.4e-05	1.4e-07	7.69033	7.66796	2.5191	NIPSNAP3B
22276	2.4e-05	1.41e-07	7.68848	7.66427	3.93783	XLOC_005088
30866	2.42e-05	1.43e-07	7.68154	7.65035	1.88219	KDM5A
52508	2.42e-05	1.43e-07	-7.68131	7.64989	-2.58073	CENPK
4569	2.44e-05	1.45e-07	-7.67606	7.63936	-2.30199	RNF6
29371	2.45e-05	1.46e-07	7.67252	7.63225	2.63804	XLOC_006561
9478	2.46e-05	1.46e-07	7.67107	7.62934	3.438	SLFN12L
9139	2.46e-05	1.47e-07	-7.66888	7.62495	-3.0873	UBE3C
15694	2.47e-05	1.48e-07	-7.66574	7.61865	-2.8237	OTOR
1136	2.47e-05	1.49e-07	7.66344	7.61403	5.33268	CASC4
10277	2.48e-05	1.49e-07	-7.6615	7.61014	-2.661	TMEM38B
7271	2.52e-05	1.52e-07	-7.65117	7.58939	-2.49815	CSN1S1
13317	2.54e-05	1.54e-07	7.64664	7.58028	3.2586	GYPC
14190	2.54e-05	1.54e-07	-7.64501	7.577	-2.59358	REXO1L1
9705	2.54e-05	1.55e-07	-7.64256	7.57208	-3.53228	TET2
25002	2.54e-05	1.55e-07	-7.64254	7.57205	-3.36001	MIAT
24384	2.56e-05	1.57e-07	7.63813	7.56318	5.0872	EXOC3L4
62853	2.56e-05	1.57e-07	-7.6368	7.5605	-2.27862	PDIK1L
12180	2.57e-05	1.58e-07	-7.6337	7.55427	-2.73068	LOC143188
35348	2.6e-05	1.6e-07	-7.62708	7.54093	-2.57925	DCAF8
51567	2.6e-05	1.61e-07	-7.62467	7.53609	-2.51249	GCC2
47417	2.6e-05	1.61e-07	7.62365	7.53402	4.78249	DENND4A
1060	2.6e-05	1.61e-07	-7.62311	7.53293	-3.14808	ZNF770
48408	2.6e-05	1.62e-07	7.62152	7.52973	3.48979	ZNF441
17750	2.62e-05	1.63e-07	-7.61727	7.52119	-2.97743	SNORA73A
34667	2.62e-05	1.64e-07	-7.61625	7.51913	-2.81228	XLOC_l2_003757
49230	2.62e-05	1.64e-07	-7.61444	7.51547	-2.59336	GLI4
23806	2.63e-05	1.66e-07	-7.61071	7.50796	-2.6973	C9orf123
52987	2.64e-05	1.66e-07	7.60917	7.50486	3.91007	XLOC_011183
26432	2.65e-05	1.68e-07	7.60513	7.4967	2.42665	LOC100506233
26794	2.65e-05	1.68e-07	-7.60494	7.49633	-2.34342	CSNK1G3
59107	2.66e-05	1.69e-07	-7.60135	7.48908	-2.47762	GUK1
10236	2.66e-05	1.7e-07	7.59798	7.4823	3.15439	MYNN
4961	2.66e-05	1.7e-07	7.59766	7.48165	3.89498	LAMA3
41904	2.66e-05	1.7e-07	7.59742	7.48116	2.15346	G2E3
55708	2.67e-05	1.71e-07	-7.59427	7.4748	-2.19686	XLOC_002001
54827	2.67e-05	1.72e-07	-7.5924	7.47102	-2.63819	LOC652119
25935	2.67e-05	1.72e-07	7.59162	7.46946	2.19585	XLOC_l2_008696
4902	2.68e-05	1.73e-07	-7.58858	7.46333	-3.51122	ADARB2-AS1
8460	2.69e-05	1.74e-07	7.58585	7.45782	4.36633	IQCF5
24003	2.72e-05	1.77e-07	7.57973	7.44546	4.92726	SNORD3B-1
32286	2.73e-05	1.78e-07	-7.57705	7.44004	-2.78432	XLOC_000105
7756	2.76e-05	1.8e-07	7.57017	7.42613	2.1123	TIGD1
45462	2.77e-05	1.82e-07	7.56686	7.41944	2.52939	LOC441601
12658	2.79e-05	1.83e-07	7.56328	7.4122	3.56532	VPS13B
53435	2.81e-05	1.85e-07	-7.55802	7.40157	-2.51429	KLHDC8A
47405	2.83e-05	1.86e-07	7.55428	7.39399	3.10942	EXOC5
36950	2.85e-05	1.88e-07	-7.54952	7.38436	-2.89737	CDC42EP3
14379	2.85e-05	1.89e-07	7.54679	7.37884	4.02813	SMR3A
4692	2.85e-05	1.89e-07	-7.5464	7.37804	-2.62734	XLOC_012281
58526	2.86e-05	1.9e-07	-7.54476	7.37473	-3.00761	XLOC_001275
49036	2.86e-05	1.91e-07	-7.54291	7.37097	-2.41717	XLOC_002941
12690	2.87e-05	1.92e-07	-7.54066	7.36642	-3.2893	XLOC_012176
44715	2.88e-05	1.93e-07	-7.53774	7.3605	-3.29895	XLOC_006670
55084	2.9e-05	1.95e-07	-7.53345	7.35181	-2.86119	XLOC_005397
47627	2.91e-05	1.96e-07	-7.53022	7.34527	-2.48778	SSX3
50472	2.91e-05	1.96e-07	-7.52945	7.3437	-2.24445	RNMT
11897	2.91e-05	1.97e-07	7.52788	7.34051	3.33955	ZNF726
29464	2.92e-05	1.98e-07	-7.52514	7.33497	-2.2667	SLTM
54616	2.93e-05	1.99e-07	-7.52186	7.32831	-2.6932	ZNF738
38581	2.93e-05	2e-07	7.52139	7.32736	3.66711	LOC400662
32420	2.93e-05	2e-07	-7.52052	7.32559	-3.2361	XLOC_006193
25306	2.94e-05	2.01e-07	-7.51766	7.31979	-2.73419	MOV10L1
61041	2.94e-05	2.01e-07	-7.51704	7.31853	-2.65996	FAM91A1
8267	2.94e-05	2.02e-07	-7.51497	7.31434	-1.71267	RG9MTD2
39058	2.94e-05	2.03e-07	7.51366	7.31168	3.90432	ADCY4
19480	2.95e-05	2.04e-07	-7.51157	7.30743	-2.50955	LOC100129581
629	2.95e-05	2.04e-07	-7.51	7.30425	-3.0327	LOC100132352
28319	2.95e-05	2.05e-07	7.5078	7.29978	3.40428	LOC100507305
32781	2.95e-05	2.06e-07	-7.50717	7.29849	-3.23605	KIF26B
57419	2.95e-05	2.06e-07	-7.5066	7.29734	-2.97042	ADAM21
61346	2.95e-05	2.06e-07	-7.50622	7.29657	-2.51336	DDX3X
5127	2.95e-05	2.06e-07	7.50551	7.29513	2.77539	ZNF728
26948	2.96e-05	2.08e-07	7.5016	7.28719	2.82268	SAT1
11444	2.99e-05	2.11e-07	-7.49388	7.27151	-4.1728	ZNF160
13489	2.99e-05	2.12e-07	7.4935	7.27072	3.58751	CASC5
24213	2.99e-05	2.12e-07	-7.49296	7.26962	-2.85019	XLOC_l2_015938
46747	2.99e-05	2.12e-07	-7.49233	7.26835	-2.34193	FAM69A
36786	3.02e-05	2.14e-07	7.48736	7.25824	2.8596	OLFML2A
10995	3.04e-05	2.16e-07	7.48266	7.24869	3.08059	DENND1B
15926	3.05e-05	2.18e-07	-7.47976	7.24278	-2.38742	XLOC_l2_011044
45784	3.05e-05	2.18e-07	7.4793	7.24185	3.52216	KIAA1539
18957	3.05e-05	2.18e-07	-7.47896	7.24116	-3.14983	ZNF737
33642	3.06e-05	2.19e-07	7.47596	7.23505	1.92766	NYX
5172	3.06e-05	2.2e-07	7.47478	7.23266	3.51414	C2orf69
57210	3.1e-05	2.24e-07	-7.46595	7.21467	-2.59797	BAGE
18257	3.1e-05	2.24e-07	-7.46553	7.21382	-2.25946	XLOC_004456
19897	3.13e-05	2.27e-07	-7.45948	7.2015	-2.3833	IKZF3
49160	3.13e-05	2.27e-07	-7.45936	7.20125	-2.71052	XLOC_l2_015561
12919	3.15e-05	2.29e-07	-7.45579	7.19399	-3.21804	XLOC_000111
13653	3.15e-05	2.3e-07	7.45416	7.19067	3.84659	CUL3
24643	3.16e-05	2.31e-07	-7.4525	7.18728	-1.59941	XLOC_008528
13338	3.16e-05	2.31e-07	7.45111	7.18445	3.12442	HIGD2B
61266	3.18e-05	2.33e-07	-7.44679	7.17563	-3.75553	XLOC_006188
20003	3.2e-05	2.35e-07	-7.44312	7.16815	-2.70892	GRPEL2
19218	3.2e-05	2.36e-07	7.44233	7.16653	2.90727	CKAP2
29644	3.2e-05	2.36e-07	7.44072	7.16324	2.60666	MOB1A
255	3.2e-05	2.38e-07	7.43794	7.15758	2.42239	REEP3
21792	3.2e-05	2.38e-07	-7.43778	7.15725	-2.68035	RABGGTB
36960	3.2e-05	2.38e-07	7.43766	7.15701	3.40048	XLOC_l2_013808
24954	3.22e-05	2.4e-07	7.43387	7.14928	3.84591	THAP5
15170	3.26e-05	2.44e-07	7.42619	7.1336	4.14695	C9orf82
108	3.29e-05	2.47e-07	-7.4203	7.12157	-2.69148	MALAT1
60021	3.29e-05	2.47e-07	-7.42016	7.12127	-2.18509	NR1D2
9211	3.29e-05	2.47e-07	7.41976	7.12045	2.84026	XLOC_000010
52780	3.29e-05	2.48e-07	-7.41814	7.11716	-2.35152	HINT3
58527	3.3e-05	2.49e-07	-7.41651	7.11382	-2.85898	LOC100652924
50560	3.3e-05	2.49e-07	-7.41552	7.11179	-2.07351	FNIP1
21379	3.3e-05	2.5e-07	7.41467	7.11006	3.0031	SYNE1
34854	3.31e-05	2.52e-07	-7.41109	7.10274	-2.85759	ARHGAP5
32499	3.33e-05	2.55e-07	-7.40527	7.09084	-3.19971	ZNF100
1652	3.33e-05	2.55e-07	-7.40526	7.09082	-3.33657	UHRF2
32208	3.33e-05	2.55e-07	7.40499	7.09027	1.41981	IGIP
43936	3.33e-05	2.55e-07	-7.40383	7.08791	-2.37932	UFM1
10013	3.33e-05	2.56e-07	-7.40342	7.08706	-3.49537	LOC388210
3492	3.33e-05	2.56e-07	7.4026	7.08538	3.08308	VWCE
11421	3.35e-05	2.58e-07	-7.39869	7.07738	-3.08672	BTAF1
25508	3.35e-05	2.58e-07	-7.39851	7.07701	-3.35823	DDHD1
23308	3.36e-05	2.6e-07	7.39571	7.07128	3.79742	SNORA16B
15103	3.37e-05	2.62e-07	-7.39229	7.06429	-2.55066	ZNF451
53211	3.37e-05	2.62e-07	7.39213	7.06396	2.41594	SCGBL
40169	3.39e-05	2.64e-07	-7.38879	7.05711	-2.40078	LOC100505636
29075	3.39e-05	2.64e-07	-7.38726	7.05399	-2.91134	LOC100287225
42610	3.4e-05	2.66e-07	-7.3846	7.04854	-1.89948	EPB49
20697	3.41e-05	2.68e-07	-7.38175	7.0427	-3.06172	FLJ30679
23956	3.41e-05	2.68e-07	7.3814	7.04199	2.49292	TNFAIP8
16337	3.41e-05	2.68e-07	-7.38058	7.04029	-2.77872	XLOC_009752
9215	3.41e-05	2.69e-07	7.37915	7.03737	3.04327	LOC400657
60637	3.41e-05	2.7e-07	-7.37772	7.03444	-2.88566	SCARNA15
39910	3.41e-05	2.7e-07	-7.37743	7.03385	-2.37412	CLPS
10608	3.42e-05	2.71e-07	-7.37591	7.03073	-3.32138	LOC339240
10045	3.42e-05	2.71e-07	-7.37481	7.02848	-3.14416	XLOC_008185
22605	3.43e-05	2.73e-07	-7.37266	7.02406	-2.74128	GDI2
40165	3.43e-05	2.74e-07	-7.37123	7.02113	-3.70385	AOX2P
9503	3.44e-05	2.75e-07	-7.36881	7.01617	-2.18345	XLOC_l2_015773
56436	3.44e-05	2.75e-07	-7.36876	7.01607	-2.37784	XLOC_l2_006648
37942	3.47e-05	2.78e-07	7.36314	7.00456	2.40308	MYO3A
58943	3.47e-05	2.79e-07	-7.36249	7.00322	-3.15448	STAU2
8352	3.48e-05	2.8e-07	-7.35938	6.99683	-2.66709	FIBCD1
51238	3.48e-05	2.81e-07	-7.35866	6.99536	-2.66798	SLC35A1
44774	3.48e-05	2.82e-07	-7.35744	6.99284	-2.16588	C4orf46
42969	3.54e-05	2.87e-07	7.34914	6.97581	2.27683	ZNF780A
37445	3.54e-05	2.87e-07	7.34778	6.97301	3.68278	PCP4
10477	3.55e-05	2.88e-07	-7.34617	6.96971	-2.8316	MIER3
5134	3.55e-05	2.89e-07	7.34443	6.96615	5.50708	LOC100288601
6121	3.55e-05	2.9e-07	-7.34295	6.9631	-2.72816	PTPLB
24049	3.55e-05	2.91e-07	-7.34244	6.96205	-2.52327	REREP3
4761	3.55e-05	2.91e-07	7.34149	6.96011	2.424	HNRPLL
17560	3.55e-05	2.92e-07	7.34053	6.95813	3.42915	HIST1H2AG
32371	3.55e-05	2.93e-07	7.33891	6.9548	2.33725	XLOC_000082
37576	3.55e-05	2.93e-07	7.33889	6.95476	3.80735	SPDYE5
57371	3.55e-05	2.93e-07	-7.3387	6.95437	-2.28432	NUP43
35953	3.55e-05	2.94e-07	7.33782	6.95257	2.73966	MDM1
12972	3.55e-05	2.95e-07	-7.33613	6.94909	-4.25505	LOC100129999
19436	3.56e-05	2.96e-07	-7.33427	6.94526	-2.86544	ANKRD36
51890	3.56e-05	2.97e-07	7.33296	6.94257	3.01689	XLOC_l2_009320
44797	3.56e-05	2.97e-07	-7.33244	6.94151	-2.26565	XLOC_000397
22834	3.57e-05	2.98e-07	7.33058	6.93767	3.5274	ZFP62
1048	3.6e-05	3.01e-07	-7.32574	6.92773	-3.81029	EMILIN3
28296	3.6e-05	3.02e-07	-7.32462	6.92544	-3.50265	XLOC_005180
20842	3.61e-05	3.04e-07	7.32145	6.9189	3.15382	XLOC_014102
1348	3.61e-05	3.04e-07	-7.32056	6.91707	-2.16967	XLOC_003240
27282	3.61e-05	3.05e-07	-7.31938	6.91466	-2.26828	PIK3CA
39061	3.61e-05	3.06e-07	-7.31867	6.91319	-2.29165	PLAC8
16651	3.61e-05	3.06e-07	7.31794	6.91169	4.28125	XLOC_002541
12063	3.61e-05	3.06e-07	-7.31746	6.91068	-2.5484	XLOC_013559
35640	3.63e-05	3.09e-07	-7.31317	6.90186	-2.9867	CSDA
9565	3.63e-05	3.1e-07	7.3127	6.9009	2.41	LOC653075
10889	3.63e-05	3.1e-07	7.31228	6.90003	2.82641	LOC100505710
13352	3.64e-05	3.11e-07	7.31003	6.8954	1.74737	FLJ42393
35142	3.66e-05	3.13e-07	7.30724	6.88965	4.56809	IL28RA
35373	3.67e-05	3.14e-07	7.30522	6.8855	5.35189	C17orf57
1347	3.7e-05	3.18e-07	7.30035	6.87546	2.75381	LOC441666
11679	3.7e-05	3.19e-07	-7.29898	6.87264	-2.32579	XLOC_007222
15138	3.71e-05	3.2e-07	7.2967	6.86795	2.60412	LOC100131825
11253	3.73e-05	3.22e-07	7.29395	6.86228	3.50105	C2orf27A
12425	3.73e-05	3.23e-07	-7.29228	6.85884	-2.6317	HMBS
10645	3.73e-05	3.24e-07	-7.29151	6.85725	-2.77486	ROCK2
8441	3.74e-05	3.25e-07	-7.28997	6.85406	-2.50139	XLOC_l2_013873
55124	3.75e-05	3.26e-07	-7.28805	6.85012	-3.05383	FAM126B
50239	3.76e-05	3.27e-07	-7.28626	6.84641	-2.89012	XLOC_l2_001772
10367	3.79e-05	3.31e-07	7.28066	6.83487	3.24379	HIST2H3A
4621	3.79e-05	3.32e-07	-7.27963	6.83275	-2.83392	ROCK1
6393	3.81e-05	3.34e-07	7.27728	6.8279	4.49961	ZNF280C
16948	3.81e-05	3.34e-07	7.27657	6.82642	2.80143	RPL36A-HNRNPH2
28235	3.81e-05	3.36e-07	7.27463	6.82243	2.0622	AP1M2
24618	3.85e-05	3.39e-07	7.26956	6.81195	3.86664	TAS2R45
10792	3.86e-05	3.41e-07	-7.26747	6.80764	-2.2579	ZNF37A
30769	3.86e-05	3.42e-07	-7.26602	6.80466	-2.71761	XLOC_009233
30302	3.88e-05	3.43e-07	-7.2638	6.80006	-2.3928	RCC2
58653	3.89e-05	3.45e-07	-7.26126	6.79481	-2.28246	FAM98B
22322	3.9e-05	3.47e-07	7.25907	6.79029	2.87939	EXOC6
17630	3.9e-05	3.47e-07	-7.25862	6.78937	-2.95823	ZCCHC7
15914	3.9e-05	3.48e-07	7.25719	6.7864	3.2676	CXorf56
46781	3.9e-05	3.49e-07	-7.256	6.78394	-2.25851	TSNAX
10538	3.9e-05	3.49e-07	7.25598	6.7839	2.29819	XLOC_l2_008140
11995	3.91e-05	3.51e-07	-7.2539	6.77961	-2.33827	SCARNA9
9760	3.97e-05	3.57e-07	7.24544	6.76211	4.91475	AKAP9
41726	3.98e-05	3.59e-07	7.24277	6.7566	3.00827	ADAM11
5965	3.98e-05	3.59e-07	7.24267	6.75638	4.28372	LOC100506855
31683	3.98e-05	3.6e-07	-7.24129	6.75353	-2.30864	FAM84B
58879	3.98e-05	3.6e-07	-7.24118	6.75329	-2.88844	BACH2
60824	4.03e-05	3.65e-07	-7.23466	6.73982	-2.79533	NAF1
46591	4.05e-05	3.67e-07	-7.23193	6.73417	-2.76453	MAP4K5
19754	4.07e-05	3.7e-07	7.22807	6.72616	3.12231	MAGT1
28436	4.08e-05	3.72e-07	-7.22634	6.72258	-3.4908	SNORA4
35063	4.08e-05	3.73e-07	7.22542	6.72067	7.76325	ANKRD49
10230	4.08e-05	3.73e-07	-7.2246	6.71899	-2.67555	ATM
28888	4.09e-05	3.75e-07	7.2226	6.71483	2.50355	SOCS5
60210	4.13e-05	3.79e-07	-7.21779	6.70488	-2.93588	ZNF253
13821	4.14e-05	3.81e-07	7.21444	6.69794	2.58579	LOC100505876
10342	4.14e-05	3.82e-07	-7.21421	6.69745	-2.46448	TOR1AIP2
50687	4.15e-05	3.83e-07	7.21258	6.69408	2.09723	ZNF701
17549	4.17e-05	3.85e-07	-7.20949	6.68767	-3.55056	TAF13
8237	4.17e-05	3.86e-07	7.2089	6.68645	3.52631	LOC100133286
9699	4.19e-05	3.88e-07	-7.20582	6.68006	-3.09532	CEP170
13442	4.2e-05	3.9e-07	7.20429	6.67688	5.30124	THUMPD2
52075	4.22e-05	3.93e-07	-7.20026	6.66853	-1.86957	ZNF626
11562	4.22e-05	3.94e-07	-7.19974	6.66745	-3.09886	FAAH
38857	4.24e-05	3.96e-07	-7.19665	6.66104	-3.06936	HMGN5
24796	4.24e-05	3.97e-07	-7.19609	6.65988	-2.15551	DNAJB14
33759	4.26e-05	3.99e-07	7.19281	6.65307	3.66694	XLOC_007388
2604	4.32e-05	4.06e-07	-7.18527	6.6374	-3.22795	BMI1
20675	4.33e-05	4.07e-07	-7.184	6.63478	-3.07391	LOC644100
51179	4.34e-05	4.09e-07	7.18153	6.62964	5.31564	XLOC_005517
18843	4.34e-05	4.09e-07	7.18109	6.62872	3.41545	FKBP8
1270	4.34e-05	4.1e-07	7.18029	6.62706	4.24314	RET
9057	4.34e-05	4.12e-07	-7.1787	6.62377	-2.45593	SRSF6
15028	4.34e-05	4.12e-07	7.17831	6.62296	3.98366	ZNF208
2343	4.34e-05	4.12e-07	-7.17769	6.62167	-2.13448	ZNF98
53758	4.35e-05	4.14e-07	-7.1754	6.61691	-2.42575	GABPA
47271	4.35e-05	4.15e-07	-7.17519	6.61647	-2.82365	REST
21309	4.35e-05	4.16e-07	-7.1741	6.61419	-3.08822	NOX4
54981	4.35e-05	4.17e-07	7.17295	6.61181	2.79842	XLOC_000263
43108	4.35e-05	4.17e-07	-7.17222	6.6103	-3.14283	CHMP3
16704	4.35e-05	4.18e-07	-7.17136	6.60852	-2.67859	VAMP4
7496	4.35e-05	4.18e-07	-7.17091	6.60758	-2.7724	MAP1LC3A
19184	4.35e-05	4.19e-07	-7.17089	6.60754	-2.91651	TMEM200A
29662	4.36e-05	4.2e-07	-7.16947	6.60458	-2.5853	C5orf4
60183	4.36e-05	4.21e-07	-7.16804	6.60161	-2.15008	ZNF621
19042	4.37e-05	4.23e-07	-7.16561	6.59655	-3.28167	SMG1
41381	4.37e-05	4.24e-07	-7.16451	6.59427	-2.70958	LOC644050
21036	4.37e-05	4.24e-07	7.16438	6.59399	3.88487	NPSA
13547	4.4e-05	4.28e-07	-7.1609	6.58676	-2.25744	SLC25A45
17576	4.4e-05	4.29e-07	7.15886	6.58251	2.7402	FLJ33630
13562	4.4e-05	4.29e-07	7.15882	6.58243	4.07094	C5orf15
42971	4.42e-05	4.32e-07	-7.15599	6.57655	-2.35092	UBTFL1
41962	4.43e-05	4.34e-07	-7.1539	6.5722	-2.6721	FLJ31306
30664	4.43e-05	4.35e-07	-7.15288	6.57008	-2.3702	ATPBD4
61971	4.43e-05	4.35e-07	-7.15276	6.56981	-2.05009	XLOC_l2_003391
4664	4.43e-05	4.35e-07	7.15257	6.56942	3.18042	RNF145
43304	4.43e-05	4.36e-07	7.15165	6.56752	3.41287	DOCK7
24824	4.47e-05	4.4e-07	-7.14715	6.55813	-2.17877	ATF2
40476	4.47e-05	4.42e-07	-7.14549	6.55469	-2.03519	RTKN2
25085	4.47e-05	4.42e-07	-7.14486	6.55338	-1.96594	ORC2
52890	4.48e-05	4.44e-07	-7.14341	6.55035	-3.11236	XLOC_l2_014827
15718	4.52e-05	4.5e-07	-7.13723	6.53749	-1.82265	CCDC132
2634	4.52e-05	4.5e-07	-7.13659	6.53615	-2.48421	SEC24A
58505	4.52e-05	4.51e-07	-7.13628	6.5355	-2.37874	HDAC8
44854	4.52e-05	4.52e-07	7.13501	6.53286	3.53118	XLOC_l2_005295
24392	4.52e-05	4.52e-07	7.13459	6.53198	3.39102	ROBO3
54534	4.52e-05	4.53e-07	-7.13424	6.53126	-2.698	XLOC_000889
11898	4.55e-05	4.56e-07	-7.13102	6.52455	-2.20065	RN18S1
33369	4.57e-05	4.58e-07	-7.12854	6.51938	-3.73027	SET
30431	4.62e-05	4.64e-07	-7.12275	6.50729	-2.57291	MEX3C
2007	4.62e-05	4.65e-07	7.12168	6.50506	2.20798	ZNF684
23475	4.62e-05	4.65e-07	-7.12126	6.50419	-2.32095	EDIL3
16966	4.63e-05	4.68e-07	7.11871	6.49886	5.70767	PLVAP
17698	4.64e-05	4.69e-07	-7.11746	6.49625	-2.43241	RAB12
28886	4.64e-05	4.7e-07	7.11698	6.49525	2.02462	UFL1
14848	4.71e-05	4.78e-07	-7.10905	6.47871	-2.3037	GCNT4
60852	4.72e-05	4.8e-07	7.10691	6.47425	2.47038	KIAA1751
5801	4.74e-05	4.83e-07	7.10417	6.46851	2.24753	MANEA
36141	4.74e-05	4.84e-07	-7.1033	6.46669	-2.23898	SUGT1P3
10248	4.76e-05	4.86e-07	7.10066	6.46118	4.46413	IMPA1
34215	4.78e-05	4.89e-07	-7.09793	6.45547	-3.22524	LOC100134391
57099	4.78e-05	4.9e-07	7.09769	6.45499	1.71291	XLOC_013100
7160	4.78e-05	4.91e-07	-7.09667	6.45284	-2.63113	CLIP4
47807	4.78e-05	4.91e-07	-7.09616	6.45178	-2.19496	NEGR1
8520	4.81e-05	4.95e-07	-7.09276	6.44467	-3.17972	CXCL12
13008	4.84e-05	4.99e-07	7.08852	6.43581	2.49877	SNORA18
60998	4.88e-05	5.03e-07	-7.08485	6.42815	-2.41112	BRWD1
22257	4.89e-05	5.05e-07	7.08311	6.4245	4.05418	DARC
59321	4.9e-05	5.07e-07	-7.08121	6.42053	-2.2955	XLOC_l2_000010
13785	4.9e-05	5.09e-07	7.0799	6.4178	2.69005	XLOC_008614
45812	4.91e-05	5.1e-07	-7.07857	6.415	-2.65348	METTL10
22514	4.91e-05	5.11e-07	-7.07799	6.4138	-2.56049	TXNRD1
25114	4.99e-05	5.2e-07	-7.06917	6.39533	-2.02557	LOC647979
16940	4.99e-05	5.21e-07	7.06864	6.39422	2.84353	XLOC_011368
36749	5.01e-05	5.23e-07	-7.06659	6.38993	-2.29806	FLJ10038
4762	5.04e-05	5.29e-07	-7.06191	6.38015	-3.28148	BLVRB
24186	5.04e-05	5.29e-07	-7.06184	6.37999	-2.44342	HECTD2
988	5.05e-05	5.3e-07	-7.0606	6.37739	-4.74294	TRUB1
56892	5.06e-05	5.32e-07	-7.05928	6.37462	-2.40294	INTS2
4138	5.06e-05	5.33e-07	7.0582	6.37237	2.72626	SCRN3
32497	5.08e-05	5.36e-07	7.0556	6.36693	1.45623	LOC100506470
15163	5.13e-05	5.42e-07	-7.05022	6.35564	-2.02392	ZNF615
19696	5.15e-05	5.44e-07	-7.04841	6.35185	-1.85776	SLC35F5
29329	5.17e-05	5.48e-07	-7.04521	6.34515	-2.85523	CUL5
4548	5.19e-05	5.5e-07	-7.04326	6.34106	-2.29586	TUBE1
10726	5.19e-05	5.52e-07	7.04202	6.33845	3.79685	PPM1K
26807	5.19e-05	5.53e-07	-7.04116	6.33665	-2.42544	ZNF117
36453	5.19e-05	5.53e-07	7.041	6.33631	2.28997	STX7
6791	5.2e-05	5.55e-07	-7.03906	6.33225	-2.64521	LOC100506824
36424	5.2e-05	5.56e-07	7.03831	6.33067	5.54564	ANKFY1
57957	5.21e-05	5.58e-07	-7.03677	6.32745	-3.31895	BDH2
34474	5.21e-05	5.58e-07	7.03652	6.32693	1.68227	GABRP
49586	5.22e-05	5.6e-07	-7.03518	6.32411	-2.10227	ZNF675
51610	5.22e-05	5.61e-07	-7.03419	6.32203	-2.27965	CNOT4
5586	5.22e-05	5.61e-07	7.03392	6.32147	3.35312	C16orf87
20499	5.25e-05	5.66e-07	-7.03012	6.3135	-3.4386	XLOC_008998
34447	5.27e-05	5.69e-07	-7.02743	6.30784	-2.42854	ANKRD12
484	5.28e-05	5.71e-07	-7.02582	6.30447	-3.2775	SZT2
8820	5.28e-05	5.71e-07	7.02577	6.30435	3.42607	ZNF85
58374	5.3e-05	5.75e-07	-7.02299	6.29851	-2.74708	Q2ULW7
6688	5.36e-05	5.82e-07	-7.01747	6.28693	-2.82047	BRCC3
52125	5.36e-05	5.83e-07	-7.01666	6.28523	-1.95976	MAN1A2
7805	5.36e-05	5.84e-07	7.01604	6.28393	3.18167	DTWD2
31912	5.36e-05	5.84e-07	-7.01529	6.28234	-2.5712	XLOC_l2_014585
42597	5.38e-05	5.89e-07	-7.01156	6.27451	-1.66566	C5orf24
20847	5.38e-05	5.89e-07	7.01138	6.27414	2.25285	SNORA15
33658	5.38e-05	5.9e-07	-7.01129	6.27394	-2.83556	XLOC_011704
1801	5.39e-05	5.91e-07	7.00996	6.27115	3.18616	TMEM145
37912	5.4e-05	5.94e-07	7.00812	6.26728	2.85212	TIAL1
11615	5.4e-05	5.94e-07	-7.00789	6.26679	-2.90938	PHF6
30528	5.4e-05	5.95e-07	-7.00701	6.26494	-2.01478	ZNF669
15120	5.4e-05	5.96e-07	7.0062	6.26325	2.12497	RB1
17736	5.4e-05	5.97e-07	7.00541	6.26159	4.29248	LOC100505549
45859	5.41e-05	5.99e-07	7.00381	6.25821	1.98788	MIB1
13351	5.45e-05	6.04e-07	6.99993	6.25007	3.39174	LRPPRC
58118	5.46e-05	6.06e-07	-6.99879	6.24766	-2.02067	XLOC_008752
22862	5.46e-05	6.07e-07	6.99794	6.24588	3.31675	FGFR1OP2
27735	5.46e-05	6.09e-07	6.99635	6.24254	2.73602	SLC38A2
12401	5.46e-05	6.09e-07	-6.99629	6.2424	-2.43463	DNAJC10
14525	5.47e-05	6.1e-07	-6.99527	6.24026	-3.26286	XLOC_005083
32185	5.47e-05	6.12e-07	6.99422	6.23805	2.36237	LOC100132501
36051	5.47e-05	6.12e-07	6.99402	6.23764	4.43169	XLOC_002618
12360	5.48e-05	6.16e-07	6.99105	6.23138	3.70781	TMEM87A
5693	5.48e-05	6.16e-07	6.99074	6.23073	2.40687	PDZK1IP1
21092	5.48e-05	6.17e-07	-6.9905	6.23022	-3.35478	TAS2R14
42879	5.49e-05	6.18e-07	-6.98975	6.22865	-2.10233	OR2G6
42338	5.53e-05	6.24e-07	6.98489	6.21842	3.5204	SH3GL3
38237	5.53e-05	6.25e-07	6.98439	6.21736	2.68352	C3orf33
12594	5.57e-05	6.3e-07	6.98021	6.20857	3.09266	LATS1
52311	5.57e-05	6.31e-07	-6.9799	6.2079	-3.02153	LOC100128505
61012	5.57e-05	6.32e-07	-6.97909	6.20621	-3.02739	LOC100190939
18844	5.61e-05	6.37e-07	6.97558	6.19881	2.84844	SLC35A5
22168	5.63e-05	6.4e-07	6.97355	6.19453	2.54712	ATXN3
37600	5.64e-05	6.42e-07	-6.97148	6.19018	-2.2195	XLOC_014137
22002	5.64e-05	6.43e-07	6.97103	6.18922	2.40996	ARL5A
47019	5.64e-05	6.43e-07	-6.97082	6.18877	-2.7078	MTBP
43618	5.64e-05	6.45e-07	6.96969	6.18639	1.89931	ZNF681
28792	5.65e-05	6.48e-07	-6.96773	6.18227	-3.06597	ADRB3
14489	5.65e-05	6.48e-07	6.96766	6.18212	3.27181	RPS20
5947	5.65e-05	6.48e-07	6.96731	6.18139	2.91151	XLOC_003615
28153	5.66e-05	6.51e-07	-6.96567	6.17792	-2.99776	PIGA
14486	5.67e-05	6.53e-07	6.96412	6.17466	3.22176	ZNF493
46592	5.68e-05	6.55e-07	-6.96237	6.17098	-3.8297	ZNF320
8573	5.68e-05	6.56e-07	6.96168	6.16952	3.45129	XLOC_001365
27019	5.69e-05	6.58e-07	-6.96054	6.16711	-3.0142	XLOC_010533
55005	5.69e-05	6.59e-07	-6.95987	6.16569	-1.72671	RBM41
815	5.72e-05	6.64e-07	-6.95648	6.15855	-2.88893	DDX17
18979	5.72e-05	6.64e-07	-6.9564	6.15838	-2.20923	CD46
14373	5.74e-05	6.67e-07	6.9539	6.15311	2.732	PDPR
60231	5.76e-05	6.7e-07	-6.95185	6.14879	-2.6581	DYNLT3
23822	5.77e-05	6.73e-07	-6.95002	6.14493	-2.6474	NFXL1
4718	5.77e-05	6.74e-07	-6.94954	6.1439	-2.88575	NPC1L1
56803	5.77e-05	6.75e-07	-6.94898	6.14273	-2.65002	XLOC_013047
3653	5.77e-05	6.76e-07	-6.9481	6.14086	-3.30854	MAD2L2
5999	5.79e-05	6.78e-07	-6.94657	6.13764	-2.57914	LOC100505594
57171	5.79e-05	6.79e-07	-6.94573	6.13587	-2.47191	KRTAP12-3
56519	5.81e-05	6.83e-07	-6.94313	6.13038	-2.18273	XLOC_011570
32050	5.83e-05	6.86e-07	-6.94137	6.12667	-2.13173	LOC100288615
56424	5.88e-05	6.93e-07	-6.93631	6.11599	-3.38433	CLK4
49706	5.88e-05	6.94e-07	-6.93594	6.11519	-2.37389	ATF7IP
34307	5.92e-05	7.01e-07	-6.93143	6.10567	-2.70999	TNS1
18805	5.92e-05	7.01e-07	-6.93125	6.1053	-2.67777	WDR89
59230	5.92e-05	7.01e-07	6.931	6.10476	2.40022	NPRL3
41677	5.97e-05	7.08e-07	6.92691	6.09613	3.48821	ZC3HAV1L
28375	5.98e-05	7.11e-07	-6.92473	6.09152	-2.81117	LOC100133089
4771	5.98e-05	7.12e-07	-6.92384	6.08964	-3.42214	MGC4473
54299	5.98e-05	7.13e-07	6.92358	6.08909	3.48064	C9orf102
45938	5.98e-05	7.13e-07	-6.92338	6.08866	-2.27838	AHNAK
47973	6.01e-05	7.19e-07	-6.91934	6.08012	-2.36452	PLEK2
40023	6.01e-05	7.19e-07	-6.91926	6.07995	-2.21251	XLOC_l2_007835
40258	6.01e-05	7.19e-07	-6.91924	6.07991	-2.69433	WNK4
52094	6.01e-05	7.21e-07	6.91823	6.07778	2.03276	ZNF550
48623	6.03e-05	7.24e-07	-6.91616	6.07339	-2.26134	PHF21B
29705	6.03e-05	7.25e-07	6.91555	6.0721	2.26593	NT5C2
16317	6.03e-05	7.26e-07	-6.91516	6.07127	-2.6277	EWSR1
41366	6.04e-05	7.29e-07	6.91347	6.06771	3.58452	XLOC_010730
27278	6.04e-05	7.29e-07	-6.91288	6.06646	-2.45434	FLJ38717
14495	6.04e-05	7.3e-07	6.91267	6.06602	3.56224	IVNS1ABP
11666	6.05e-05	7.33e-07	6.91093	6.06234	1.92938	HBA2
13782	6.05e-05	7.33e-07	6.91051	6.06145	1.90169	SNORD28
35235	6.05e-05	7.35e-07	-6.90966	6.05966	-2.09164	CRYAA
59356	6.06e-05	7.36e-07	-6.90859	6.05738	-2.81452	IFT80
40106	6.08e-05	7.4e-07	-6.90626	6.05246	-2.54633	FNDC3A
44106	6.12e-05	7.45e-07	-6.90323	6.04605	-2.52165	SLC4A1
56509	6.12e-05	7.47e-07	-6.90209	6.04363	-2.67221	TIA1
41909	6.14e-05	7.49e-07	-6.90058	6.04044	-3.94721	NHSL2
62656	6.15e-05	7.51e-07	6.89916	6.03742	4.46353	RBBP9
31245	6.15e-05	7.53e-07	-6.8984	6.03582	-2.8443	RBM25
49879	6.17e-05	7.56e-07	-6.89625	6.03127	-3.00905	KDM6A
2666	6.17e-05	7.58e-07	-6.89533	6.02932	-2.24328	TACR2
48172	6.18e-05	7.6e-07	-6.89385	6.02618	-2.61814	ZNF714
17429	6.18e-05	7.61e-07	6.8936	6.02565	3.14537	DYNC1LI2
5677	6.21e-05	7.65e-07	-6.89076	6.01964	-2.23479	DTL
60666	6.24e-05	7.7e-07	-6.88792	6.01361	-2.33283	MON2
19134	6.32e-05	7.81e-07	6.88156	6.00013	3.09532	CDK2
4719	6.34e-05	7.86e-07	-6.87878	5.99424	-2.31707	LOC338758
61390	6.34e-05	7.86e-07	-6.87864	5.99396	-2.62902	DPRX
29795	6.34e-05	7.87e-07	6.87781	5.99219	5.05628	APTX
62887	6.34e-05	7.88e-07	-6.87748	5.9915	-2.51898	LOC374443
61216	6.36e-05	7.91e-07	-6.87541	5.98711	-2.37891	NPEPPS
41041	6.39e-05	7.95e-07	6.87306	5.98213	3.34709	XLOC_002309
19164	6.4e-05	7.98e-07	-6.87138	5.97856	-2.17693	CENPQ
5392	6.4e-05	7.99e-07	6.87085	5.97743	2.32907	SNORD116-6
9523	6.44e-05	8.05e-07	6.86769	5.97072	2.2482	XLOC_013282
41787	6.46e-05	8.09e-07	-6.86538	5.96582	-2.64426	PPM1B
4030	6.47e-05	8.11e-07	-6.86415	5.96323	-2.78274	ZNF566
39060	6.49e-05	8.14e-07	6.86243	5.95956	2.95025	SRPK3
15125	6.49e-05	8.16e-07	-6.86104	5.95662	-1.80597	C9orf85
2947	6.49e-05	8.19e-07	-6.85987	5.95414	-2.8885	VAMP1
30691	6.49e-05	8.19e-07	-6.8594	5.95313	-2.5505	CHAF1A
31182	6.49e-05	8.22e-07	6.85816	5.95051	2.58144	PCNP
39074	6.49e-05	8.22e-07	-6.85808	5.95035	-2.35288	CHML
52826	6.49e-05	8.22e-07	6.85796	5.95008	3.26799	XLOC_l2_007287
20221	6.49e-05	8.22e-07	-6.85794	5.95004	-2.29727	LGR6
33959	6.5e-05	8.24e-07	6.8568	5.94761	3.00491	PRKAA1
33190	6.5e-05	8.24e-07	-6.85655	5.94708	-2.37514	MCART6
34065	6.51e-05	8.27e-07	6.85504	5.94388	4.06055	IFNG
35087	6.51e-05	8.29e-07	6.85379	5.94123	2.41476	MLXIP
37382	6.51e-05	8.3e-07	-6.85354	5.94069	-2.49435	PI4K2B
23295	6.51e-05	8.3e-07	-6.85338	5.94035	-2.29864	XLOC_000322
41815	6.51e-05	8.31e-07	-6.85274	5.93901	-2.75428	PAN3
48612	6.53e-05	8.35e-07	-6.85056	5.93437	-2.59578	MDM4
37746	6.53e-05	8.36e-07	6.84998	5.93313	3.08479	CRYBG3
21538	6.54e-05	8.38e-07	6.84896	5.93096	3.17064	FRY
20113	6.54e-05	8.39e-07	-6.84868	5.93039	-2.96517	C17orf80
16421	6.55e-05	8.42e-07	-6.84674	5.92626	-2.13972	XLOC_l2_013650
3676	6.55e-05	8.43e-07	6.84631	5.92534	2.34563	LEMD3
49062	6.62e-05	8.52e-07	-6.84139	5.91488	-2.09071	CMPK1
53187	6.63e-05	8.55e-07	-6.83988	5.91169	-2.32211	LGI3
5423	6.65e-05	8.58e-07	6.83823	5.90817	2.72109	FLJ11292
40029	6.66e-05	8.61e-07	-6.83688	5.9053	-3.02244	SLAMF6
62644	6.67e-05	8.63e-07	-6.83557	5.90252	-2.1096	NAT8B
14434	6.7e-05	8.68e-07	6.83296	5.89696	2.59427	OTUD6B
50305	6.73e-05	8.73e-07	-6.83023	5.89116	-2.48645	ZBTB3
61250	6.75e-05	8.76e-07	-6.82858	5.88765	-3.1284	PIKFYVE
15441	6.75e-05	8.77e-07	-6.82796	5.88634	-2.45303	CAMK2N1
55579	6.76e-05	8.81e-07	-6.82632	5.88286	-3.12848	NAT14
49985	6.77e-05	8.83e-07	-6.8252	5.88046	-2.04471	GYPB
6420	6.78e-05	8.85e-07	-6.82399	5.87789	-2.2728	THEG
10487	6.78e-05	8.86e-07	-6.82352	5.87689	-3.12693	PANK3
44587	6.8e-05	8.9e-07	-6.82149	5.87257	-3.03761	OSBPL8
46607	6.81e-05	8.92e-07	-6.82031	5.87005	-2.48955	RBM12
15729	6.84e-05	8.97e-07	-6.81775	5.86461	-2.55062	MDM2
50162	6.84e-05	8.99e-07	6.81694	5.86288	1.87628	MATR3
33973	6.84e-05	9.02e-07	-6.81532	5.85945	-1.8482	VPS54
35622	6.84e-05	9.03e-07	6.81466	5.85803	2.9698	LOC100506905
20714	6.84e-05	9.04e-07	6.81429	5.85724	2.76912	SLC30A7
48395	6.84e-05	9.05e-07	6.81376	5.85612	2.26043	C14orf135
42782	6.84e-05	9.06e-07	-6.81326	5.85506	-2.3812	MST4
55663	6.84e-05	9.06e-07	-6.81325	5.85504	-2.77723	SSBP3
54878	6.84e-05	9.06e-07	-6.81321	5.85494	-2.26624	XLOC_l2_005438
40096	6.88e-05	9.12e-07	-6.81023	5.8486	-4.2186	XLOC_006689
11093	6.89e-05	9.15e-07	-6.80899	5.84597	-2.44949	LOC100507531
7163	6.89e-05	9.16e-07	6.80811	5.8441	2.72911	AGPS
34337	6.92e-05	9.21e-07	-6.8058	5.83917	-2.77071	RBM33
53513	6.93e-05	9.24e-07	-6.80431	5.83599	-1.94607	CYP2R1
6843	6.93e-05	9.25e-07	-6.80385	5.83502	-2.1922	SELENBP1
30978	6.95e-05	9.27e-07	-6.80258	5.8323	-1.82906	RASSF3
57076	6.95e-05	9.29e-07	6.80162	5.83027	3.61078	XIST
4867	6.96e-05	9.31e-07	6.8007	5.8283	2.59087	C9
56961	6.99e-05	9.37e-07	6.79786	5.82226	1.91346	ZNF107
6008	7.03e-05	9.45e-07	-6.79425	5.81456	-2.03698	XLOC_001465
22462	7.03e-05	9.45e-07	-6.79412	5.81427	-1.79159	CCNG2
34685	7.05e-05	9.48e-07	-6.79272	5.8113	-2.40452	YTHDC2
52299	7.06e-05	9.5e-07	-6.79151	5.80872	-2.76216	SCARNA18
6895	7.1e-05	9.57e-07	-6.78847	5.80223	-2.38544	LNPEP
44350	7.12e-05	9.61e-07	-6.7863	5.79761	-2.92345	LOC100133319
27401	7.14e-05	9.65e-07	6.78465	5.79408	2.76412	SKIL
11213	7.15e-05	9.68e-07	6.78309	5.79076	2.46632	CEP44
50128	7.15e-05	9.68e-07	-6.78286	5.79028	-2.50196	VPS13C
5687	7.15e-05	9.7e-07	-6.78226	5.78898	-2.3688	ARMC8
15072	7.15e-05	9.7e-07	-6.78184	5.7881	-2.53356	ZEB1
32544	7.16e-05	9.75e-07	-6.7795	5.7831	-2.44165	NUPL1
5699	7.16e-05	9.76e-07	6.7793	5.78268	2.41147	XLOC_008731
8603	7.16e-05	9.76e-07	6.77928	5.78264	3.31391	PAQR3
20391	7.19e-05	9.81e-07	6.77677	5.77727	3.00096	XLOC_012895
26802	7.2e-05	9.83e-07	6.77619	5.77603	2.68841	CHADL
58758	7.21e-05	9.85e-07	-6.77484	5.77315	-2.69159	CEP350
33014	7.25e-05	9.93e-07	6.77147	5.76596	3.45782	XLOC_l2_006718
14589	7.25e-05	9.94e-07	-6.77082	5.76457	-2.46771	RLN1
45465	7.25e-05	9.95e-07	6.77061	5.76413	3.34561	XLOC_l2_008991
1697	7.27e-05	9.99e-07	-6.76854	5.7597	-2.22105	IL28A
58669	7.28e-05	1e-06	-6.76722	5.75688	-2.37762	XLOC_l2_015907
10373	7.28e-05	1e-06	-6.76718	5.75681	-2.1665	STRADB
33143	7.32e-05	1.01e-06	6.76425	5.75054	2.07739	CCDC14
41973	7.32e-05	1.01e-06	-6.76327	5.74846	-2.49525	KCNC3
30249	7.41e-05	1.02e-06	-6.7572	5.73548	-2.60782	APOOL
7115	7.44e-05	1.03e-06	-6.75538	5.73161	-2.4022	XLOC_l2_011350
19784	7.44e-05	1.03e-06	-6.75487	5.73051	-2.42298	OR4K14
23967	7.44e-05	1.03e-06	-6.75422	5.72912	-3.31127	GHITM
5601	7.45e-05	1.03e-06	6.7532	5.72693	2.77903	GCFC1
30025	7.46e-05	1.04e-06	6.75157	5.72346	2.51194	PRB3
1232	7.5e-05	1.05e-06	-6.74803	5.71589	-2.82156	LOC100506935
46145	7.5e-05	1.05e-06	6.74747	5.71469	1.99988	MAP9
47252	7.5e-05	1.05e-06	-6.74714	5.71399	-3.02329	DLEU7
19711	7.5e-05	1.05e-06	-6.74657	5.71277	-3.12705	AP4S1
42006	7.5e-05	1.05e-06	-6.74651	5.71263	-2.42609	RAP2C
56701	7.51e-05	1.05e-06	-6.74561	5.71071	-2.31609	KIAA1841
28576	7.52e-05	1.05e-06	6.74444	5.7082	2.24266	LOC100506767
44084	7.53e-05	1.06e-06	-6.74312	5.70539	-2.68924	XLOC_011515
8178	7.68e-05	1.08e-06	-6.73411	5.68611	-1.64704	SLC25A46
36578	7.69e-05	1.08e-06	-6.73281	5.68333	-2.31891	OR5D13
37896	7.7e-05	1.08e-06	-6.73159	5.68071	-1.91292	CLK1
9400	7.7e-05	1.08e-06	-6.73096	5.67938	-2.7119	TAS2R30
48179	7.71e-05	1.09e-06	-6.7298	5.67689	-2.36408	CASD1
40891	7.72e-05	1.09e-06	-6.72909	5.67537	-2.12694	HSD17B7
55530	7.76e-05	1.1e-06	-6.72616	5.66908	-3.24669	XLOC_012457
7281	7.76e-05	1.1e-06	6.72529	5.66724	1.93738	CPEB4
285	7.76e-05	1.1e-06	-6.72463	5.66581	-2.10322	XLOC_002517
42722	7.76e-05	1.1e-06	6.72453	5.66562	3.69738	LOC100506948
16251	7.76e-05	1.1e-06	-6.72372	5.66388	-2.62014	NDUFA5
52289	7.76e-05	1.1e-06	6.72333	5.66304	2.38026	C2orf53
2237	7.79e-05	1.11e-06	6.72124	5.65856	3.35207	XLOC_l2_013125
10782	7.79e-05	1.11e-06	-6.72096	5.65797	-2.3246	XLOC_014174
33448	7.79e-05	1.11e-06	6.71994	5.65578	3.79546	FHL5
11124	7.92e-05	1.13e-06	-6.71241	5.63965	-2.67338	ARL5B
50306	7.93e-05	1.13e-06	-6.71135	5.63738	-2.50088	CA6
54518	7.93e-05	1.13e-06	-6.71071	5.63601	-1.8957	CHORDC1
60049	7.93e-05	1.14e-06	6.70963	5.63368	4.1166	NSF
5410	7.93e-05	1.14e-06	-6.70937	5.63313	-3.09158	FKTN
18247	7.94e-05	1.14e-06	6.70843	5.63111	4.21478	RLIM
31679	7.94e-05	1.14e-06	6.70783	5.62983	1.87342	CD69
61113	7.95e-05	1.14e-06	-6.70662	5.62724	-2.7534	PCDHB1
10062	7.95e-05	1.15e-06	6.7063	5.62655	2.88586	XLOC_l2_015641
20585	7.97e-05	1.15e-06	-6.70457	5.62285	-2.6029	PPHLN1
18789	7.98e-05	1.15e-06	-6.70357	5.6207	-1.58297	LOC729513
57522	7.99e-05	1.15e-06	-6.70261	5.61864	-2.68243	MBLAC2
55548	8.03e-05	1.16e-06	-6.69961	5.61221	-2.35124	ZNF217
36542	8.03e-05	1.16e-06	-6.69927	5.61148	-3.00879	CRLF3
8503	8.03e-05	1.16e-06	-6.69872	5.6103	-2.2437	ZNF791
34323	8.1e-05	1.18e-06	-6.69345	5.59899	-2.3055	XLOC_009567
56498	8.1e-05	1.18e-06	-6.69343	5.59894	-2.00703	XLOC_l2_013437
26557	8.1e-05	1.18e-06	-6.69296	5.59794	-2.12952	SLC34A1
17884	8.1e-05	1.18e-06	6.69293	5.59788	2.86078	SLC6A5
33442	8.12e-05	1.18e-06	-6.69133	5.59443	-3.48454	UHMK1
45906	8.12e-05	1.19e-06	-6.69053	5.59272	-2.27102	XLOC_001974
32523	8.12e-05	1.19e-06	-6.68964	5.59082	-2.42844	ZNF354B
38911	8.12e-05	1.19e-06	-6.68903	5.5895	-2.63462	CTIF
48958	8.12e-05	1.19e-06	-6.68883	5.58907	-2.53248	MKRN1
53991	8.12e-05	1.19e-06	-6.68875	5.5889	-2.0725	KBTBD3
6197	8.16e-05	1.2e-06	-6.6859	5.5828	-2.52838	TFAP2A
29430	8.17e-05	1.2e-06	-6.68431	5.57937	-3.10657	DDN
7624	8.17e-05	1.2e-06	6.68423	5.57921	4.70992	AHSG
20752	8.17e-05	1.2e-06	-6.68417	5.57907	-2.80521	XLOC_002852
34710	8.17e-05	1.2e-06	-6.68337	5.57737	-2.09503	LOC100507042
15108	8.2e-05	1.21e-06	-6.68163	5.57362	-1.97222	SNORA63
39297	8.21e-05	1.21e-06	6.68044	5.57108	4.77404	INTS6
35290	8.24e-05	1.22e-06	6.67852	5.56694	2.42895	AHSP
5602	8.24e-05	1.22e-06	-6.67803	5.5659	-2.78151	ZNF287
8496	8.26e-05	1.22e-06	-6.67598	5.5615	-2.4065	ZNF99
28244	8.28e-05	1.23e-06	6.67478	5.55891	3.02156	ZNF181
44597	8.28e-05	1.23e-06	-6.67389	5.55701	-1.87475	SF3B1
20888	8.3e-05	1.23e-06	-6.67271	5.55446	-2.53691	TSPO2
15621	8.31e-05	1.24e-06	-6.67141	5.55167	-2.53049	FAM161A
17468	8.32e-05	1.24e-06	6.67064	5.55002	2.10524	MAT2B
479	8.32e-05	1.24e-06	-6.67012	5.54889	-2.46603	PCYT1B
60232	8.32e-05	1.24e-06	-6.66968	5.54795	-2.09915	CEACAM22P
9362	8.32e-05	1.24e-06	-6.66918	5.54689	-2.31143	XLOC_007262
34380	8.34e-05	1.25e-06	-6.66767	5.54364	-2.80459	LARP1B
25916	8.34e-05	1.25e-06	6.66705	5.54231	2.26849	SPIN1
55259	8.37e-05	1.26e-06	-6.66464	5.53713	-1.66555	ATAD5
8245	8.4e-05	1.26e-06	6.66259	5.53271	2.62587	ARHGAP12
17938	8.42e-05	1.26e-06	-6.66116	5.52964	-1.84339	LCE1B
34960	8.42e-05	1.27e-06	-6.6608	5.52888	-2.14286	CAPZA1
32453	8.44e-05	1.27e-06	-6.65935	5.52576	-1.83011	MTRF1L
16301	8.47e-05	1.28e-06	-6.65698	5.52067	-2.85671	SLC22A10
25193	8.48e-05	1.28e-06	-6.65613	5.51882	-2.29722	GP1BB
8668	8.55e-05	1.29e-06	-6.65202	5.50999	-2.18457	ZNF570
16279	8.58e-05	1.3e-06	6.64998	5.50559	3.24014	LOC400968
39448	8.63e-05	1.31e-06	6.64675	5.49865	3.82658	HSPA8
27538	8.66e-05	1.31e-06	6.64445	5.49371	1.95956	XLOC_008522
30601	8.67e-05	1.31e-06	-6.64358	5.49184	-2.16135	CPXM1
15827	8.72e-05	1.32e-06	6.64058	5.48538	3.02361	ZNF548
50501	8.73e-05	1.33e-06	6.63934	5.48271	1.93263	PRSS42
51181	8.74e-05	1.33e-06	-6.638	5.47983	-2.05391	SCOC
47270	8.74e-05	1.33e-06	-6.63792	5.47965	-3.07794	XLOC_008000
13996	8.75e-05	1.33e-06	-6.63716	5.47802	-2.14174	JHDM1D
31669	8.75e-05	1.34e-06	6.63608	5.4757	2.23158	SNORD114-28
34022	8.75e-05	1.34e-06	-6.63606	5.47564	-1.98817	ZNF880
33950	8.78e-05	1.34e-06	-6.63416	5.47156	-2.31542	LOC100652769
350	8.81e-05	1.35e-06	6.63137	5.46554	4.09577	B3GNT2
5356	8.81e-05	1.35e-06	6.63123	5.46525	2.00343	XLOC_006316
44517	8.81e-05	1.35e-06	-6.63094	5.46462	-2.30168	ZNF850
42176	8.81e-05	1.35e-06	-6.63046	5.46359	-1.85184	FLJ40039
51999	8.82e-05	1.36e-06	-6.62985	5.46228	-2.15562	ATF1
16263	8.85e-05	1.36e-06	-6.62793	5.45813	-2.72285	SLC5A3
17033	8.87e-05	1.37e-06	-6.62607	5.45413	-2.46503	RAPSN
43205	8.87e-05	1.37e-06	-6.62574	5.45342	-2.31755	DLG1
16369	8.88e-05	1.37e-06	6.62476	5.4513	4.07662	XLOC_l2_006954
19721	8.88e-05	1.37e-06	6.6242	5.4501	2.33195	SS18
13722	8.91e-05	1.38e-06	6.62252	5.44647	4.03659	ESRP2
13709	8.91e-05	1.38e-06	6.62206	5.44549	3.76541	KLHDC1
34153	8.92e-05	1.38e-06	6.62073	5.44261	2.08192	STAG2
40185	8.93e-05	1.39e-06	6.61969	5.44037	1.96871	AKAP5
44875	8.95e-05	1.39e-06	-6.61814	5.43704	-2.50058	KDELC2
62693	8.95e-05	1.39e-06	-6.61799	5.43671	-2.02185	LOC645752
10432	8.95e-05	1.39e-06	6.61736	5.43535	3.70279	XLOC_010445
31522	8.95e-05	1.39e-06	6.61709	5.43478	2.95104	SRP9
17924	8.98e-05	1.4e-06	-6.61507	5.43041	-1.8703	GPR180
4108	9.01e-05	1.41e-06	6.61329	5.42659	3.64458	XLOC_l2_013467
49248	9.01e-05	1.41e-06	-6.61264	5.42517	-1.73236	IARS
24045	9.04e-05	1.42e-06	-6.61023	5.41998	-2.84713	HIST1H4A
53730	9.04e-05	1.42e-06	-6.60955	5.41851	-2.23098	NPSR1
51794	9.04e-05	1.42e-06	6.60942	5.41824	2.4931	XLOC_l2_000592
53769	9.04e-05	1.42e-06	-6.60909	5.41752	-2.69657	ATL2
36611	9.09e-05	1.43e-06	-6.60654	5.41203	-2.68458	CCDC3
11746	9.11e-05	1.43e-06	-6.60503	5.40878	-2.46754	AHCTF1
15817	9.11e-05	1.44e-06	6.60392	5.40638	2.22669	LOC100287313
7222	9.11e-05	1.44e-06	6.60376	5.40602	1.56102	ARL17B
47780	9.15e-05	1.44e-06	-6.60169	5.40156	-2.04728	IMMT
31855	9.16e-05	1.45e-06	-6.60083	5.3997	-1.96139	EIF4E
10296	9.18e-05	1.45e-06	-6.59907	5.39591	-2.45543	HEATR3
38467	9.19e-05	1.45e-06	6.59813	5.39388	3.89578	LOC100506262
5385	9.22e-05	1.46e-06	-6.59604	5.38937	-2.31475	DMXL1
48576	9.31e-05	1.48e-06	6.59136	5.37926	2.17972	ZNF706
32925	9.32e-05	1.48e-06	-6.59038	5.37716	-2.31733	SERPINA3
22628	9.33e-05	1.48e-06	6.58944	5.37513	2.653	TWSG1
48409	9.33e-05	1.48e-06	-6.58888	5.37392	-2.30496	USP53
59403	9.33e-05	1.49e-06	-6.58848	5.37304	-2.6176	XLOC_004939
9356	9.36e-05	1.49e-06	6.58587	5.36741	2.68205	XLOC_002996
39948	9.36e-05	1.5e-06	-6.5854	5.3664	-2.0754	SEPT7L
10560	9.36e-05	1.5e-06	6.58525	5.36608	2.30057	EXTL2
27410	9.36e-05	1.5e-06	6.58519	5.36594	1.61779	TTN
14658	9.37e-05	1.5e-06	-6.58444	5.36432	-2.55382	DKFZP434I0714
5615	9.37e-05	1.5e-06	-6.58394	5.36324	-2.53606	PAEP
42228	9.38e-05	1.5e-06	-6.58318	5.36159	-1.96617	MAP4K3
25123	9.38e-05	1.5e-06	6.58259	5.36032	2.97744	CLDN12
12651	9.38e-05	1.51e-06	-6.58183	5.35868	-2.07095	GDF5
48119	9.38e-05	1.51e-06	-6.58179	5.35861	-3.19604	DDX3Y
24075	9.4e-05	1.51e-06	6.58037	5.35554	2.29153	SNORD68
54760	9.47e-05	1.52e-06	-6.57661	5.3474	-2.87767	FKSG29
37341	9.48e-05	1.53e-06	6.57583	5.34572	3.8953	FAM90A10
9354	9.48e-05	1.53e-06	-6.57535	5.34468	-1.78831	SLC35A3
647	9.51e-05	1.54e-06	-6.57351	5.3407	-2.18195	AQP1
51631	9.51e-05	1.54e-06	-6.57288	5.33933	-2.72045	DNAJC28
9142	9.51e-05	1.54e-06	6.57249	5.33849	1.88421	XLOC_l2_011737
61592	9.57e-05	1.55e-06	-6.56935	5.33172	-2.13374	ZNF365
47015	9.58e-05	1.56e-06	6.56757	5.32787	2.43695	Q8WY88
47910	9.58e-05	1.56e-06	6.56726	5.32719	3.11894	XLOC_010104
54686	9.58e-05	1.56e-06	-6.56704	5.32672	-2.36137	PARD6B
22883	9.58e-05	1.56e-06	-6.56666	5.32589	-2.08551	XLOC_007957
45094	9.58e-05	1.56e-06	-6.56664	5.32586	-2.1527	KIAA0408
13994	9.58e-05	1.56e-06	6.56557	5.32354	2.09643	PRR5
50164	9.58e-05	1.56e-06	-6.56542	5.32322	-2.71136	ZNF800
27500	9.58e-05	1.57e-06	-6.56466	5.32157	-1.97295	BTLA
50009	9.58e-05	1.57e-06	-6.56403	5.32022	-1.95389	LOC100133190
16970	9.58e-05	1.57e-06	-6.56398	5.32011	-2.86952	XLOC_012841
55742	9.58e-05	1.57e-06	-6.56359	5.31926	-2.02004	PTMS
56398	9.77e-05	1.6e-06	-6.5543	5.29916	-2.49637	ZNF605
10697	9.79e-05	1.61e-06	6.55326	5.2969	2.70938	SLC25A24
52641	9.8e-05	1.61e-06	-6.55226	5.29475	-2.04387	XLOC_l2_001421
34751	9.83e-05	1.62e-06	-6.55005	5.28996	-2.26539	CDK13
48895	9.83e-05	1.62e-06	-6.54934	5.28841	-2.28446	CMTM5
30877	9.83e-05	1.62e-06	6.5493	5.28834	2.76506	XLOC_l2_009219
36806	9.83e-05	1.62e-06	-6.54894	5.28756	-2.2752	CTAGE5
24383	9.83e-05	1.62e-06	-6.54881	5.28727	-3.05411	PHTF2
25943	9.83e-05	1.62e-06	-6.54831	5.28619	-2.50791	SRFBP1
48549	9.84e-05	1.63e-06	-6.54716	5.28371	-2.14909	CACYBP
58375	9.87e-05	1.63e-06	-6.5458	5.28076	-2.28364	PEX13
22436	9.89e-05	1.64e-06	-6.544	5.27685	-1.92814	XLOC_012810
3619	9.89e-05	1.64e-06	-6.54398	5.27682	-2.66842	ASCC3
26586	9.92e-05	1.65e-06	6.54221	5.27299	2.28266	EMB
56636	9.92e-05	1.65e-06	-6.54117	5.27074	-1.99454	ABHD3
57902	9.92e-05	1.65e-06	-6.54093	5.2702	-1.72789	DUX4L4
1934	9.92e-05	1.65e-06	6.54063	5.26956	2.85803	ZNF569
3643	9.92e-05	1.65e-06	-6.5405	5.26927	-2.34459	TESC
52229	9.92e-05	1.65e-06	-6.53966	5.26747	-2.70538	SNORD20
26284	9.92e-05	1.66e-06	-6.53942	5.26694	-2.10554	MMP19
27746	9.92e-05	1.66e-06	-6.53879	5.26557	-2.51284	PLAU
48137	9.95e-05	1.66e-06	-6.53706	5.26184	-2.59582	RANBP6
43493	9.97e-05	1.67e-06	-6.53526	5.25792	-2.11364	SH3BP4
22699	9.97e-05	1.67e-06	6.53509	5.25757	2.78478	LMBR1
52060	9.97e-05	1.67e-06	-6.53472	5.25676	-1.85439	LOC100505495
34572	9.97e-05	1.67e-06	-6.53438	5.25602	-1.80841	MS4A18
54594	0.0001	1.68e-06	-6.5329	5.25281	-2.2551	XLOC_013547
40623	0.0001	1.69e-06	-6.53077	5.2482	-2.71852	RAB11FIP2
19543	0.0001	1.69e-06	6.53074	5.24814	1.57205	CCNG1
18283	0.0001	1.69e-06	-6.53054	5.24769	-2.14271	ZNF781
41054	0.000101	1.7e-06	-6.52877	5.24387	-2.36599	XLOC_l2_000641
32495	0.000101	1.7e-06	6.52664	5.23926	2.86885	TMEM64
35228	0.000101	1.7e-06	-6.52625	5.2384	-2.41011	MDFIC
4230	0.000101	1.71e-06	-6.52531	5.23637	-2.92612	DNAJB4
8901	0.000101	1.71e-06	-6.52522	5.23616	-1.86847	FLJ43663
53468	0.000101	1.71e-06	-6.52503	5.23575	-2.0865	C16orf52
48713	0.000101	1.71e-06	-6.52463	5.23488	-2.56665	XLOC_l2_005933
22290	0.000101	1.72e-06	-6.5232	5.23178	-2.05412	PPIL4
51025	0.000101	1.72e-06	-6.52146	5.22802	-2.73594	SLC10A7
32249	0.000101	1.72e-06	-6.52115	5.22735	-2.78636	EAF2
45256	0.000101	1.73e-06	-6.52052	5.22597	-2.54231	CCDC76
28240	0.000101	1.73e-06	-6.51989	5.22461	-1.98428	LOC100130175
41854	0.000102	1.73e-06	6.51889	5.22244	2.24244	CGREF1
26342	0.000102	1.74e-06	-6.51611	5.21641	-2.19278	XLOC_l2_015220
26173	0.000102	1.75e-06	-6.51513	5.21429	-2.49538	SORCS2
52176	0.000102	1.75e-06	6.51361	5.21098	2.79756	XLOC_006271
32382	0.000102	1.75e-06	-6.51352	5.21079	-2.72223	CASP3
57556	0.000103	1.76e-06	-6.51281	5.20926	-2.35915	AKIRIN2-AS1
55539	0.000103	1.76e-06	-6.51144	5.20628	-2.43741	LOC728558
43410	0.000103	1.76e-06	6.51096	5.20524	2.89765	CLEC2D
55728	0.000103	1.77e-06	-6.50869	5.20031	-2.20322	TJP3
58622	0.000103	1.77e-06	-6.50865	5.20023	-1.9205	FAR1
23808	0.000103	1.78e-06	6.50672	5.19604	2.42381	CMAHP
48924	0.000104	1.78e-06	6.50571	5.19385	2.85146	XLOC_007645
34154	0.000104	1.79e-06	-6.50401	5.19016	-2.55953	XLOC_008636
25949	0.000104	1.79e-06	6.50396	5.19006	2.49752	PLCL1
57374	0.000104	1.79e-06	-6.50391	5.18995	-2.25681	KIAA1715
50958	0.000104	1.8e-06	-6.50213	5.18609	-2.75039	ITGA4
6007	0.000104	1.8e-06	-6.50178	5.18531	-2.36481	RAB39B
10005	0.000104	1.8e-06	6.50156	5.18483	1.31757	NCBP1
46006	0.000104	1.8e-06	-6.50093	5.18348	-2.5995	LRRC8C
24291	0.000104	1.81e-06	-6.49934	5.18001	-2.50011	ZCCHC10
30435	0.000104	1.81e-06	-6.49883	5.17891	-2.82088	XLOC_008099
16238	0.000104	1.81e-06	6.49804	5.17721	2.07357	CCR4
21999	0.000104	1.82e-06	-6.49799	5.17708	-1.66278	CST11
12014	0.000104	1.82e-06	-6.49766	5.17638	-1.94392	TRIM36
28566	0.000104	1.82e-06	-6.49747	5.17596	-2.02269	SNORD76
27991	0.000104	1.82e-06	-6.49742	5.17584	-2.57682	UCHL5
18596	0.000104	1.82e-06	6.49737	5.17575	2.54452	AKAP11
16872	0.000104	1.82e-06	-6.49687	5.17466	-2.42094	FAM188A
750	0.000104	1.82e-06	6.49669	5.17427	3.001	HIST1H2BF
48899	0.000104	1.82e-06	6.49656	5.17399	4.21691	CDC73
51637	0.000104	1.82e-06	-6.49587	5.17248	-2.16169	LINC00184
23843	0.000104	1.82e-06	-6.49574	5.1722	-2.1343	EXOC8
13672	0.000104	1.82e-06	6.4957	5.17212	2.44474	FLJ46875
45952	0.000104	1.83e-06	6.49513	5.17087	3.15486	TNXB
17011	0.000105	1.84e-06	-6.49191	5.16387	-3.27857	CENPC1
46880	0.000105	1.84e-06	-6.49104	5.162	-2.49306	ACP1
56761	0.000105	1.85e-06	-6.48986	5.15944	-2.48886	DPM2
2149	0.000105	1.85e-06	6.48976	5.15921	3.07039	WDR19
45778	0.000105	1.85e-06	-6.48877	5.15705	-2.93253	CAV2
13844	0.000105	1.86e-06	6.48615	5.15136	2.91225	CHM
59511	0.000106	1.87e-06	-6.485	5.14887	-2.13895	SNORA81
22236	0.000106	1.87e-06	-6.48395	5.14658	-1.9589	DNAJC24
13115	0.000106	1.87e-06	-6.48374	5.14614	-1.75213	EEA1
44914	0.000106	1.88e-06	-6.48186	5.14205	-2.08473	KLRAP1
61055	0.000106	1.88e-06	-6.48154	5.14135	-1.82514	SNORA54
47193	0.000106	1.89e-06	-6.48086	5.13986	-2.92627	XLOC_l2_005692
59044	0.000106	1.89e-06	-6.48017	5.13836	-2.12893	OXR1
30697	0.000106	1.89e-06	-6.47935	5.13658	-2.0945	RBMX
7595	0.000106	1.89e-06	-6.47907	5.13598	-2.14871	HNRNPU
43480	0.000107	1.91e-06	6.4761	5.12951	5.21762	FUBP3
36092	0.000107	1.91e-06	-6.47605	5.12941	-1.59796	ZNF852
49110	0.000107	1.92e-06	-6.47376	5.12444	-1.92394	XLOC_l2_015260
24952	0.000108	1.93e-06	6.47055	5.11745	1.82663	XLOC_000822
60378	0.000108	1.93e-06	-6.47014	5.11656	-2.13184	C1GALT1
9155	0.000108	1.94e-06	6.46864	5.11329	2.16311	XLOC_009898
45776	0.000109	1.96e-06	6.46422	5.10367	1.7491	ERO1LB
20616	0.000109	1.96e-06	-6.46394	5.10308	-2.47846	XLOC_010938
12507	0.000109	1.96e-06	6.46237	5.09967	3.00473	SNORD93
28819	0.00011	1.97e-06	-6.46096	5.09658	-2.31347	SLC5A6
32011	0.00011	1.97e-06	6.46067	5.09596	2.78805	BAG1
40997	0.00011	1.97e-06	-6.46049	5.09557	-2.13232	LOC100130890
47427	0.000111	2e-06	6.45433	5.08215	1.73294	XLOC_l2_013302
24835	0.000111	2.01e-06	-6.45329	5.0799	-1.99715	KIAA1143
57125	0.000111	2.01e-06	-6.45329	5.07989	-2.16968	XLOC_003181
9475	0.000111	2.01e-06	6.45301	5.07929	2.77449	CD2AP
47061	0.000111	2.01e-06	-6.45177	5.07658	-2.434	USP6
43169	0.000111	2.01e-06	6.45173	5.0765	3.33215	ACR
49530	0.000111	2.02e-06	-6.45042	5.07364	-1.88216	CD80
33499	0.000112	2.02e-06	6.44898	5.0705	2.50784	PDCD6IP
58690	0.000112	2.03e-06	-6.44779	5.06791	-2.3773	CELF1
38399	0.000112	2.04e-06	-6.44644	5.06498	-1.98109	SALL3
24423	0.000112	2.04e-06	-6.4464	5.06489	-2.59804	ANP32E
57255	0.000112	2.04e-06	-6.44562	5.06318	-2.58479	STXBP5
8498	0.000112	2.04e-06	-6.44543	5.06278	-2.53469	ZDHHC11B
12249	0.000112	2.05e-06	-6.444	5.05966	-3.16166	USP45
38949	0.000113	2.06e-06	6.44176	5.05477	2.60184	PGGT1B
40593	0.000113	2.06e-06	-6.44025	5.05149	-2.74743	COX11
53291	0.000113	2.07e-06	-6.4395	5.04986	-2.6737	ANKDD1A
576	0.000113	2.07e-06	6.43914	5.04908	2.88769	FHL2
47434	0.000113	2.07e-06	-6.43887	5.04849	-2.52783	TMEM2
15881	0.000113	2.07e-06	-6.43882	5.04837	-2.63201	BCL9
15648	0.000113	2.08e-06	-6.43775	5.04603	-2.08437	DIS3L2
40218	0.000113	2.08e-06	6.43746	5.04541	2.50267	GZF1
43501	0.000113	2.08e-06	6.43728	5.04502	2.13049	POLL
42556	0.000113	2.09e-06	-6.43549	5.04111	-2.51698	XLOC_001777
24420	0.000114	2.09e-06	6.43414	5.03816	3.99775	LOC100129223
17934	0.000114	2.1e-06	6.43309	5.03588	2.24659	ATRX
32093	0.000114	2.1e-06	-6.43282	5.0353	-2.21774	RUNDC3A
26261	0.000114	2.1e-06	6.43277	5.03519	2.78332	UPF2
13	0.000114	2.1e-06	-6.43194	5.03338	-3.57761	XLOC_001701
39946	0.000114	2.12e-06	-6.42916	5.02731	-2.35106	ZNF295
18628	0.000115	2.12e-06	-6.42865	5.02621	-2.046	HDAC9
24288	0.000115	2.14e-06	-6.42511	5.01847	-3.08191	XLOC_001944
54105	0.000115	2.14e-06	-6.42438	5.01688	-2.06033	ELTD1
452	0.000115	2.14e-06	6.424	5.01607	3.39386	NADKD1
9854	0.000115	2.14e-06	-6.4234	5.01475	-2.48003	MREG
31839	0.000115	2.14e-06	6.42327	5.01446	2.37431	ACVR1C
38142	0.000115	2.15e-06	-6.42288	5.01361	-1.9288	ZNF322
18822	0.000115	2.15e-06	-6.42245	5.01269	-2.59213	ATP6V1E2
10881	0.000116	2.15e-06	-6.42141	5.01042	-2.92404	GOLGB1
14975	0.000116	2.16e-06	6.42054	5.00851	2.04744	SRRM3
4617	0.000116	2.16e-06	6.4198	5.0069	1.97599	LAMB2
26852	0.000116	2.16e-06	6.41977	5.00683	5.53399	XLOC_006102
44964	0.000116	2.17e-06	-6.41783	5.00259	-1.99837	DNAJC5G
25273	0.000117	2.18e-06	6.4158	4.99818	2.10322	PPTC7
12681	0.000117	2.19e-06	6.41365	4.99349	2.21358	MFN1
36847	0.000117	2.19e-06	-6.41342	4.99297	-2.40397	POLR1C
12347	0.000117	2.19e-06	6.41316	4.9924	3.01734	ANKIB1
59093	0.000117	2.2e-06	-6.41196	4.98978	-2.01231	CCNC
52242	0.000117	2.2e-06	-6.41148	4.98875	-2.49202	KCNK16
15160	0.000117	2.2e-06	-6.41129	4.98832	-2.30154	CABP5
15997	0.000117	2.21e-06	-6.41061	4.98684	-2.22387	ZNF682
2818	0.000117	2.21e-06	-6.4101	4.98573	-2.51331	PEX3
35481	0.000117	2.21e-06	-6.40931	4.984	-2.56473	ESPN
32994	0.000118	2.22e-06	6.40672	4.97835	2.75635	P39194
55636	0.000119	2.24e-06	6.40304	4.97031	3.45265	IGLV1-44
9170	0.000119	2.25e-06	-6.40113	4.96615	-2.82487	PTBP2
16761	0.000119	2.25e-06	6.40073	4.96528	2.61786	SNRNP40
32515	0.000119	2.26e-06	-6.39935	4.96225	-2.00269	ZNF729
2270	0.000119	2.26e-06	-6.39901	4.96152	-2.46491	GOLPH3
18500	0.00012	2.27e-06	-6.3976	4.95844	-2.6031	LOC100505794
8279	0.00012	2.28e-06	-6.39655	4.95613	-2.49792	CCDC57
57894	0.00012	2.28e-06	-6.39622	4.95542	-1.80172	WNK2
12451	0.00012	2.28e-06	-6.39489	4.95251	-2.87513	C19orf45
33899	0.00012	2.29e-06	6.39379	4.95011	3.42091	SLC25A39
40017	0.000121	2.3e-06	-6.39223	4.94669	-2.02679	LOC152286
26600	0.000121	2.31e-06	6.38973	4.94124	2.59653	CALY
56993	0.000121	2.32e-06	-6.38842	4.93838	-2.29911	C9orf4
22490	0.000121	2.32e-06	6.38813	4.93774	3.32497	HCG18
15450	0.000121	2.32e-06	6.38769	4.93679	2.12059	ZNF750
43366	0.000121	2.32e-06	-6.38721	4.93572	-3.45361	SRGAP2P1
55555	0.000121	2.33e-06	-6.38686	4.93497	-2.30925	XLOC_l2_013448
10473	0.000121	2.33e-06	-6.38654	4.93427	-1.87212	ZMYM6
48876	0.000121	2.33e-06	6.3864	4.93395	3.94232	ALS2CR8
7647	0.000122	2.34e-06	-6.3834	4.92739	-2.68796	ZNF235
12493	0.000122	2.35e-06	6.38267	4.92579	1.94781	ZCCHC11
38426	0.000122	2.35e-06	6.38171	4.92371	2.04598	TMOD2
25328	0.000123	2.37e-06	-6.37867	4.91705	-2.82928	KRTAP5-2
27156	0.000123	2.38e-06	6.37709	4.9136	6.46976	XLOC_012633
27752	0.000123	2.38e-06	6.37697	4.91333	2.36541	VEPH1
14025	0.000124	2.39e-06	6.37434	4.90758	3.81357	FBXO11
18411	0.000124	2.39e-06	6.37401	4.90686	1.91288	XLOC_013826
2032	0.000124	2.39e-06	6.37392	4.90666	3.20918	USP37
55731	0.000124	2.4e-06	-6.37282	4.90427	-2.20526	MCTP2
35272	0.000124	2.4e-06	-6.37267	4.90393	-2.41978	QKI
4327	0.000124	2.41e-06	6.37147	4.9013	3.52776	LOC729444
14310	0.000125	2.41e-06	-6.37054	4.89927	-2.47427	LOC100652786
19727	0.000125	2.42e-06	6.36969	4.89741	2.55387	RNF219
24872	0.000125	2.42e-06	6.3693	4.89655	3.00794	BTBD9
36617	0.000125	2.43e-06	-6.36662	4.89069	-2.69198	DSCR8
37750	0.000125	2.44e-06	6.36609	4.88953	2.07657	SLC4A7
47446	0.000126	2.45e-06	-6.36364	4.88417	-2.45195	RGPD6
34692	0.000126	2.46e-06	-6.36223	4.88109	-3.15879	PRPF39
9984	0.000127	2.48e-06	-6.35827	4.8724	-2.80604	FGF7
20480	0.000127	2.48e-06	-6.3575	4.87072	-2.46624	RSL24D1
20827	0.000128	2.49e-06	-6.35571	4.86681	-2.49055	UBE2W
33737	0.000128	2.5e-06	-6.35474	4.86468	-2.68224	ASB11
15187	0.000128	2.5e-06	6.35465	4.86449	2.43603	MEX3D
40219	0.000128	2.5e-06	6.35463	4.86444	3.73846	SMCR7L
44512	0.000128	2.5e-06	-6.35446	4.86407	-2.51495	NKIRAS2
60537	0.000128	2.51e-06	-6.35305	4.86098	-2.20197	LOC388630
40753	0.000128	2.51e-06	6.35266	4.86012	2.59511	PKN2
28513	0.000128	2.51e-06	-6.35251	4.85979	-3.1394	XLOC_000184
45471	0.000128	2.52e-06	6.35162	4.85785	2.32453	PLEKHF2
11117	0.000128	2.52e-06	6.35091	4.85629	3.47354	ADCY2
698	0.000128	2.53e-06	-6.35011	4.85455	-2.57385	MPP6
29139	0.000128	2.53e-06	-6.34958	4.85338	-2.17175	AGFG1
5631	0.000128	2.53e-06	6.34901	4.85214	3.41021	FXYD5
14185	0.000129	2.54e-06	-6.34811	4.85016	-2.08027	SMG5
13762	0.000129	2.54e-06	-6.34742	4.84864	-2.01372	DNM1L
54653	0.000129	2.55e-06	-6.34548	4.8444	-2.16928	C20orf197
27703	0.000129	2.55e-06	-6.34533	4.84407	-2.72398	MSMO1
24767	0.000129	2.55e-06	-6.34525	4.8439	-2.76716	XLOC_001342
1855	0.000129	2.56e-06	6.34427	4.84175	3.57772	XLOC_009345
39857	0.000129	2.56e-06	-6.34387	4.84088	-2.14455	EPC1
50822	0.000129	2.57e-06	-6.34287	4.83868	-2.24653	TRAPPC2
13630	0.000129	2.57e-06	6.34266	4.83822	3.0572	SNORA24
54950	0.00013	2.58e-06	6.34113	4.83487	2.6006	SNORD21
26722	0.00013	2.58e-06	-6.34013	4.83268	-1.54705	LOC100507404
32821	0.00013	2.58e-06	6.34002	4.83244	1.81356	GUSBP10
55114	0.00013	2.59e-06	-6.33926	4.83078	-2.23131	CHEK2
28866	0.00013	2.6e-06	-6.33687	4.82552	-2.32303	XLOC_012162
49710	0.00013	2.6e-06	6.3367	4.82515	3.30787	ANAPC1
18592	0.00013	2.6e-06	6.33657	4.82487	3.59876	SNORD27
58844	0.000131	2.61e-06	-6.33579	4.82316	-2.6724	ASPM
44974	0.000131	2.61e-06	6.33465	4.82066	2.01762	ZNF727
5259	0.000131	2.62e-06	6.33341	4.81793	3.1213	RTDR1
45367	0.000131	2.63e-06	-6.33195	4.81475	-2.36857	FAM18B2
28315	0.000132	2.65e-06	-6.32839	4.80693	-3.3007	ZC3H12D
25140	0.000132	2.66e-06	-6.32756	4.80511	-2.78998	TMEM170B
57708	0.000133	2.67e-06	-6.32587	4.8014	-2.86214	RBBP5
47221	0.000133	2.68e-06	-6.32418	4.7977	-2.77274	MORC3
55014	0.000133	2.68e-06	-6.32407	4.79746	-2.10953	RAPGEF6
21983	0.000133	2.69e-06	6.32269	4.79442	2.345	LENG8
56240	0.000133	2.69e-06	-6.32252	4.79406	-2.28486	GUSBP11
26662	0.000133	2.69e-06	-6.32228	4.79353	-2.38589	SREK1
30593	0.000133	2.69e-06	-6.32182	4.79252	-2.31928	RPS6KB1
29389	0.000134	2.7e-06	6.31991	4.78832	1.89531	SREBF1
39180	0.000134	2.7e-06	-6.31967	4.78781	-2.52261	C12orf23
50524	0.000134	2.71e-06	6.31887	4.78605	2.19408	NOC4L
47589	0.000134	2.71e-06	-6.31886	4.78602	-1.9506	XLOC_002975
34077	0.000134	2.71e-06	-6.31879	4.78587	-2.60374	PLXNB3
31196	0.000134	2.72e-06	6.31715	4.78226	1.42983	LOC100130097
8077	0.000134	2.72e-06	-6.31662	4.78111	-2.78893	LRCH1
40975	0.000134	2.72e-06	-6.31643	4.78068	-2.1979	DNAL4
13251	0.000134	2.72e-06	6.31636	4.78054	2.19206	WDR44
55378	0.000134	2.73e-06	-6.31573	4.77915	-2.43111	KIAA1033
7953	0.000134	2.73e-06	6.31557	4.77879	3.29091	BIRC3
1372	0.000134	2.73e-06	6.3152	4.77798	3.06863	RUFY2
22867	0.000134	2.73e-06	-6.31471	4.77691	-2.32419	IDI1
8670	0.000134	2.74e-06	-6.31455	4.77656	-4.31378	N4BP2
47646	0.000135	2.75e-06	-6.31295	4.77304	-1.73244	LOC100509553
28069	0.000135	2.75e-06	6.31261	4.77231	2.01932	LOC100287616
58898	0.000135	2.76e-06	-6.31084	4.76842	-2.23933	MTDH
35089	0.000135	2.76e-06	-6.3099	4.76635	-2.27571	ZNF382
52517	0.000135	2.77e-06	-6.30904	4.76445	-3.0308	LOC255177
32417	0.000135	2.78e-06	-6.30805	4.7623	-2.54637	XLOC_011616
1091	0.000135	2.78e-06	-6.30783	4.7618	-2.80268	UGDH
4288	0.000137	2.81e-06	-6.30314	4.75152	-2.95233	LOC146336
31031	0.000137	2.82e-06	6.3015	4.74789	2.22299	RC3H2
59830	0.000137	2.82e-06	-6.30077	4.7463	-2.47603	XLOC_l2_005916
13021	0.000137	2.82e-06	6.30067	4.74608	2.13417	YWHAE
23047	0.000137	2.82e-06	-6.30058	4.74589	-2.92056	ZBTB11
35603	0.000137	2.82e-06	-6.3005	4.7457	-2.6223	SNORD116-19
6337	0.000138	2.85e-06	-6.29617	4.7362	-2.04994	PTPN22
22872	0.000138	2.85e-06	-6.29567	4.73509	-3.09275	KCNK15
25258	0.000138	2.86e-06	-6.29545	4.73461	-2.84818	MINPP1
60212	0.000139	2.86e-06	-6.29394	4.73129	-2.2023	XLOC_011803
12216	0.000139	2.87e-06	6.29381	4.73101	3.17483	PPIP5K2
2613	0.000139	2.87e-06	6.29347	4.73025	3.21212	ZNF625
45437	0.000139	2.87e-06	6.293	4.72923	3.77194	GLCCI1
19925	0.000139	2.87e-06	-6.29296	4.72915	-1.99174	MTR
57096	0.000139	2.88e-06	6.29158	4.72611	2.62261	PLA2G12B
11482	0.000139	2.88e-06	-6.29131	4.72552	-2.4219	LOC100132356
38918	0.000139	2.89e-06	6.29077	4.72433	3.14002	ZNF782
25146	0.000139	2.89e-06	-6.29019	4.72306	-2.53129	ECEL1
36581	0.000139	2.89e-06	-6.29008	4.72281	-1.81305	PRIM2
2391	0.000139	2.89e-06	-6.28999	4.72261	-2.20362	SMOC1
17494	0.000139	2.9e-06	-6.28915	4.72076	-1.95046	AEBP2
13795	0.000139	2.9e-06	-6.28898	4.7204	-2.12957	ZNF582
10837	0.000139	2.9e-06	-6.28859	4.71954	-2.59968	MAOB
14360	0.000139	2.9e-06	-6.28808	4.71842	-2.6767	IGF1
33315	0.000139	2.91e-06	-6.28731	4.71671	-1.83643	LOC100130857
25254	0.000139	2.91e-06	-6.28693	4.71589	-2.90053	PAPOLG
23960	0.000139	2.91e-06	6.28689	4.71579	1.63966	ZNF92
24980	0.000139	2.91e-06	-6.28629	4.71448	-2.17122	LOC201651
4513	0.000139	2.92e-06	6.28562	4.71301	3.48142	C8orf59
36217	0.00014	2.93e-06	-6.28414	4.70976	-2.36835	LRRC1
22183	0.00014	2.94e-06	-6.28259	4.70634	-2.08438	XLOC_l2_015536
60651	0.00014	2.95e-06	-6.28142	4.70378	-5.56252	ARFRP1
6931	0.00014	2.95e-06	6.28068	4.70213	2.94312	EIF2B3
47297	0.000141	2.96e-06	-6.27966	4.6999	-2.50614	GIN1
50248	0.000141	2.96e-06	-6.27909	4.69864	-2.8337	ZNF22
24714	0.000141	2.97e-06	-6.27788	4.69598	-1.96702	KLRF1
61440	0.000141	2.97e-06	-6.2778	4.69581	-2.13769	XLOC_012031
31261	0.000141	2.97e-06	-6.27739	4.69491	-2.50119	HIST2H2AC
62730	0.000141	2.99e-06	6.27529	4.69028	1.58076	XIAP
56704	0.000141	2.99e-06	-6.2752	4.69008	-2.13595	XLOC_001011
9878	0.000141	2.99e-06	-6.27489	4.6894	-2.81747	MYEF2
6873	0.000141	2.99e-06	-6.27442	4.68837	-1.70686	C6orf211
35243	0.000142	3e-06	-6.27341	4.68614	-2.06681	MCM9
50450	0.000142	3.01e-06	6.2722	4.68348	3.05175	SMC5
32065	0.000142	3.01e-06	-6.27147	4.68187	-2.04461	TONSL
48944	0.000142	3.02e-06	-6.27125	4.68138	-3.12565	LOC100132396
2931	0.000142	3.02e-06	-6.27107	4.68099	-1.99781	XLOC_013994
53449	0.000142	3.02e-06	-6.26989	4.6784	-2.19772	UBE2Q2P1
10872	0.000142	3.03e-06	6.26974	4.67807	2.07557	FBXO7
7811	0.000142	3.03e-06	-6.26964	4.67786	-1.81864	ARID4A
55181	0.000142	3.03e-06	6.26914	4.67675	2.73832	XLOC_l2_012925
41098	0.000142	3.04e-06	-6.26826	4.67481	-2.24876	XLOC_003147
38903	0.000143	3.05e-06	6.26635	4.6706	2.34174	ZNF81
19623	0.000143	3.05e-06	-6.26616	4.67019	-2.49542	PDP1
52860	0.000143	3.05e-06	-6.26556	4.66886	-2.47218	ZNF583
25623	0.000143	3.06e-06	6.26497	4.66756	2.3405	OLFML2B
16857	0.000143	3.07e-06	-6.26382	4.66505	-2.45586	XLOC_l2_008841
38897	0.000144	3.08e-06	6.26172	4.66043	2.35696	MZT1
49384	0.000144	3.08e-06	6.26152	4.65997	3.46953	TRIM49L2
10892	0.000145	3.11e-06	-6.25712	4.65029	-2.05344	RHPN2
12637	0.000145	3.11e-06	6.25684	4.64967	2.07594	PALM3
15049	0.000145	3.12e-06	6.25635	4.64859	2.27271	FLJ32756
44230	0.000145	3.12e-06	-6.25592	4.64764	-1.52638	XLOC_l2_013458
20350	0.000145	3.12e-06	-6.25565	4.64705	-2.76381	MAG
3866	0.000146	3.15e-06	-6.25207	4.63917	-1.86084	REEP1
53964	0.000146	3.16e-06	-6.2511	4.63702	-1.7562	XLOC_002995
59549	0.000146	3.16e-06	-6.25108	4.63698	-2.48567	XLOC_l2_002886
40537	0.000146	3.16e-06	-6.25093	4.63665	-1.91121	RNF208
21441	0.000146	3.16e-06	6.2501	4.63481	3.23758	JRKL
27524	0.000147	3.17e-06	6.24919	4.63282	3.91311	ZNF718
59784	0.000147	3.18e-06	6.24809	4.6304	2.13051	LOC649395
14603	0.000147	3.18e-06	-6.24756	4.62922	-2.87988	PTAR1
34330	0.000147	3.18e-06	-6.24749	4.62907	-2.74875	CDKAL1
736	0.000148	3.2e-06	6.24485	4.62325	2.90417	BTBD7
21007	0.000148	3.21e-06	6.24402	4.62143	2.86837	OSBPL6
32032	0.000148	3.21e-06	-6.24374	4.62081	-1.81919	THEMIS
4316	0.000148	3.22e-06	-6.24265	4.61841	-2.20831	FAM133B
43675	0.000148	3.22e-06	-6.24256	4.61821	-2.14403	SLC9B1
12796	0.000148	3.22e-06	6.24149	4.61585	2.1063	2025-09-07
28588	0.000148	3.23e-06	6.24095	4.61467	2.67185	MTFR1
46618	0.000148	3.23e-06	-6.24004	4.61265	-3.01039	XLOC_l2_015752
60550	0.000149	3.25e-06	6.23848	4.60922	2.22489	SMARCAD1
46359	0.000149	3.25e-06	-6.23818	4.60854	-2.63316	LOC100507250
4252	0.000149	3.26e-06	-6.23686	4.60565	-2.93779	CD200R1
10108	0.000149	3.26e-06	-6.23639	4.60461	-1.64013	XLOC_002172
27575	0.000149	3.26e-06	-6.23632	4.60446	-2.03226	MAP2K3
34220	0.00015	3.27e-06	-6.23503	4.60161	-1.8232	COPS8
51459	0.000151	3.3e-06	-6.2317	4.59426	-2.75112	XLOC_007895
2659	0.000151	3.3e-06	6.23096	4.59263	2.71885	HSPA13
7070	0.000151	3.31e-06	-6.22972	4.5899	-1.7823	NEK4
49929	0.000151	3.32e-06	-6.2287	4.58765	-2.52844	XLOC_000471
57726	0.000152	3.33e-06	-6.22738	4.58472	-4.66246	SYT15
51752	0.000152	3.33e-06	-6.22666	4.58315	-2.04264	ABCG5
51551	0.000152	3.34e-06	-6.22615	4.58202	-2.22243	KIAA0317
22278	0.000153	3.36e-06	-6.22315	4.57539	-2.24935	LOC100506688
52532	0.000153	3.37e-06	-6.2216	4.57198	-2.93681	LOC727721
14296	0.000153	3.38e-06	-6.22102	4.5707	-2.00377	TMOD3
29327	0.000154	3.39e-06	6.21871	4.56559	2.24913	AGL
54675	0.000154	3.4e-06	-6.21791	4.56384	-2.79502	TBL1XR1
4184	0.000154	3.41e-06	6.21639	4.56048	2.12549	AADAC
28185	0.000155	3.42e-06	6.216	4.55962	1.84356	MYADML
62944	0.000155	3.42e-06	-6.21518	4.55781	-3.86617	PRAP1
9618	0.000155	3.42e-06	6.21491	4.55721	2.34022	NUP133
31094	0.000155	3.43e-06	6.21434	4.55596	2.41432	PRDX6
51472	0.000155	3.43e-06	-6.21393	4.55505	-1.78362	XLOC_014354
30166	0.000155	3.44e-06	-6.21329	4.55363	-2.13973	XLOC_014192
39433	0.000155	3.44e-06	6.21275	4.55244	4.74974	STRC
27075	0.000155	3.44e-06	-6.21219	4.55121	-2.05314	XLOC_005225
7643	0.000155	3.45e-06	6.21115	4.54892	2.73582	TMX1
45082	0.000155	3.45e-06	6.21096	4.5485	1.95629	PSMD5
16620	0.000155	3.46e-06	-6.21066	4.54782	-2.61832	MED13
13203	0.000155	3.46e-06	6.21037	4.54718	3.71817	XLOC_003411
33647	0.000155	3.46e-06	6.20997	4.54631	1.55257	LOC100507204
10946	0.000155	3.46e-06	6.20987	4.54608	3.70672	XLOC_005076
15172	0.000155	3.47e-06	6.20912	4.54443	3.04785	MOB4
1958	0.000155	3.47e-06	-6.20886	4.54385	-1.83446	ZACN
27484	0.000155	3.47e-06	-6.20838	4.5428	-2.06155	XLOC_l2_007876
9775	0.000155	3.48e-06	-6.20828	4.54258	-1.88132	ZNF519
14698	0.000155	3.48e-06	-6.20822	4.54243	-2.04765	XLOC_l2_000636
20895	0.000155	3.48e-06	-6.208	4.54196	-2.79717	RNF138P1
32047	0.000155	3.49e-06	-6.20698	4.5397	-1.94041	ALG13
35172	0.000155	3.49e-06	-6.20683	4.53937	-2.08934	TRDMT1
17620	0.000156	3.49e-06	-6.20613	4.53782	-2.5844	HNF1A-AS1
62934	0.000156	3.51e-06	-6.20435	4.5339	-3.02845	XLOC_010331
15929	0.000156	3.52e-06	-6.2029	4.53069	-2.59929	LOC145845
32623	0.000156	3.52e-06	-6.20282	4.53051	-1.72782	SIAE
60918	0.000156	3.52e-06	-6.20237	4.52952	-2.43323	TRIM10
14754	0.000156	3.52e-06	-6.20212	4.52896	-4.72409	TMX3
34338	0.000156	3.53e-06	-6.20176	4.52818	-2.32473	XLOC_004366
54698	0.000156	3.53e-06	-6.20175	4.52814	-2.74938	BPIFB4
15224	0.000156	3.53e-06	-6.20137	4.52731	-2.25573	CEP57L1
40828	0.000157	3.55e-06	-6.19894	4.52193	-2.8564	ZNF418
5683	0.000157	3.56e-06	-6.19787	4.51958	-2.78239	CTDSPL2
23789	0.000158	3.57e-06	-6.19608	4.51561	-1.72965	XLOC_l2_000253
1612	0.000159	3.6e-06	6.19238	4.50744	2.3367	GNPDA2
38076	0.000159	3.6e-06	6.19224	4.50714	1.71187	VWF
56105	0.000159	3.61e-06	-6.19126	4.50496	-1.70246	GFI1B
17702	0.00016	3.64e-06	-6.18828	4.49837	-2.10217	GJC2
21027	0.00016	3.64e-06	6.18808	4.49794	2.23913	TMEM59L
15283	0.00016	3.64e-06	6.18792	4.49759	1.88565	FLJ45340
13757	0.00016	3.64e-06	-6.18765	4.49698	-2.71587	XLOC_l2_015700
16569	0.000161	3.66e-06	-6.18586	4.49302	-2.12906	XLOC_l2_001929
55621	0.000161	3.66e-06	-6.18521	4.49158	-1.96972	NAA15
29457	0.000161	3.68e-06	-6.18332	4.48742	-2.22439	RAG1
15523	0.000162	3.69e-06	6.18143	4.48324	2.86122	UGT3A1
16657	0.000162	3.7e-06	-6.18062	4.48144	-2.38833	XLOC_009192
26491	0.000162	3.71e-06	-6.17979	4.4796	-2.47147	SNORA72
31503	0.000162	3.71e-06	6.17967	4.47933	1.66969	ESF1
7403	0.000162	3.71e-06	-6.17929	4.47849	-2.71262	XLOC_005437
9030	0.000162	3.71e-06	-6.17903	4.47793	-2.58266	LOC441455
57721	0.000162	3.72e-06	-6.17851	4.47677	-2.51768	TMEM106B
18579	0.000163	3.73e-06	6.17742	4.47435	3.71535	XLOC_l2_009899
24131	0.000163	3.74e-06	6.17566	4.47047	2.69481	ZDHHC21
23923	0.000164	3.75e-06	-6.17421	4.46726	-2.20171	CPOX
7833	0.000164	3.76e-06	-6.17371	4.46616	-1.99337	BAGE4
29938	0.000164	3.76e-06	-6.17371	4.46615	-2.68629	PLSCR5
55449	0.000164	3.76e-06	-6.17315	4.46492	-2.34752	PRRT1
2360	0.000164	3.77e-06	-6.17274	4.46401	-1.74628	SLC6A8
51866	0.000164	3.77e-06	-6.17244	4.46333	-2.60383	BRIP1
44004	0.000164	3.77e-06	-6.17218	4.46277	-2.0545	SEC61A2
52631	0.000164	3.78e-06	-6.17087	4.45987	-2.74664	ZNF532
16507	0.000164	3.78e-06	6.1708	4.45972	2.97324	CANX
57572	0.000164	3.78e-06	6.17063	4.45933	1.5492	LOC100507486
55745	0.000164	3.79e-06	-6.1703	4.4586	-2.78025	XLOC_010152
58544	0.000164	3.79e-06	-6.16961	4.45707	-3.53624	CTSE
47401	0.000164	3.81e-06	6.16821	4.45398	3.26974	MLL5
38620	0.000165	3.82e-06	-6.1661	4.44931	-1.73072	ATP7A
30707	0.000166	3.83e-06	6.16479	4.4464	2.35943	LOC645195
45341	0.000166	3.84e-06	-6.16412	4.44492	-2.03303	ZNRF2P1
46411	0.000166	3.86e-06	6.16197	4.44017	4.06481	XLOC_001244
24389	0.000166	3.86e-06	6.16177	4.43972	2.51081	RAD51B
42043	0.000167	3.87e-06	-6.16059	4.43711	-2.49003	GCOM1
40141	0.000167	3.89e-06	-6.15873	4.43299	-1.72327	OPA1
60843	0.000167	3.89e-06	-6.15802	4.43143	-2.23114	OR10G9
11597	0.000167	3.9e-06	-6.15735	4.42993	-1.95187	ZNF818P
42554	0.000167	3.9e-06	-6.15734	4.42992	-3.04226	XLOC_001493
61618	0.000167	3.9e-06	-6.15686	4.42886	-2.79958	XLOC_004535
44226	0.000167	3.9e-06	-6.15679	4.4287	-2.20186	HOTAIR
35455	0.000167	3.91e-06	6.15672	4.42853	1.9197	STT3B
1554	0.000168	3.91e-06	-6.15573	4.42635	-1.99271	SIKE1
16184	0.000168	3.92e-06	-6.15499	4.4247	-1.84974	XLOC_008374
37510	0.000168	3.94e-06	6.15314	4.42061	2.02539	STEAP4
25243	0.000168	3.94e-06	-6.15261	4.41943	-2.12607	SORBS3
61913	0.000169	3.95e-06	-6.15131	4.41656	-1.8276	NAA16
35059	0.000169	3.96e-06	-6.15037	4.41448	-2.28174	XLOC_009304
13009	0.000169	3.96e-06	6.1503	4.41432	2.36542	MED25
55751	0.000169	3.97e-06	-6.14983	4.41327	-1.60432	C10orf62
14171	0.00017	3.98e-06	6.14805	4.40934	2.81209	C21orf88
62222	0.00017	4e-06	-6.14569	4.40411	-1.72706	LOC100288069
30439	0.00017	4.01e-06	-6.14522	4.40307	-2.34323	VSTM4
31706	0.00017	4.01e-06	-6.14473	4.40198	-1.91484	ABCB1
19816	0.00017	4.02e-06	-6.14428	4.40098	-2.25859	E2F2
32959	0.00017	4.02e-06	-6.14408	4.40053	-4.30989	NUDT12
20746	0.00017	4.02e-06	-6.14402	4.4004	-2.20453	XLOC_001459
60709	0.000171	4.04e-06	-6.14211	4.39616	-2.33025	DHX57
19200	0.000171	4.04e-06	-6.14192	4.39576	-3.38342	USP25
27104	0.000171	4.05e-06	6.14082	4.39331	2.1121	LOC285696
1226	0.000171	4.05e-06	-6.14053	4.39267	-2.36906	FGF23
31786	0.000173	4.08e-06	6.13721	4.38531	4.38066	XLOC_005040
39283	0.000173	4.09e-06	-6.1367	4.38418	-1.84824	XLOC_001054
44576	0.000173	4.09e-06	-6.13599	4.3826	-1.87145	ANGEL2
50764	0.000173	4.1e-06	-6.13537	4.38123	-2.35501	LOC440944
56941	0.000173	4.1e-06	-6.13486	4.38011	-2.19155	ACBD3
60444	0.000173	4.11e-06	-6.13431	4.37889	-1.99397	UBXN2A
60949	0.000173	4.12e-06	-6.13357	4.37723	-2.50549	KLHDC10
31038	0.000173	4.12e-06	6.13354	4.37717	2.82463	FLJ42875
46260	0.000173	4.12e-06	6.13353	4.37714	3.35095	LOC730101
4808	0.000173	4.12e-06	-6.13351	4.3771	-1.83516	COX7A2L
10193	0.000174	4.14e-06	-6.13094	4.37141	-2.22684	KRT25
2278	0.000174	4.15e-06	6.13033	4.37006	2.94757	COL19A1
51822	0.000174	4.16e-06	-6.12868	4.36639	-1.78308	LOC401296
7823	0.000174	4.16e-06	6.12858	4.36618	3.01215	MTHFD2L
56213	0.000175	4.17e-06	-6.12778	4.36439	-2.22287	STIM2
16597	0.000175	4.17e-06	6.12736	4.36347	2.12658	HNRNPH3
27387	0.000175	4.18e-06	6.12645	4.36144	2.19255	TMEM209
31504	0.000175	4.2e-06	-6.12498	4.35818	-2.92389	LRRC72
33808	0.000175	4.2e-06	6.12484	4.35787	1.65154	CNTD1
6234	0.000175	4.2e-06	6.12454	4.35722	3.60684	LOC100130428
54470	0.000175	4.2e-06	6.12427	4.3566	2.14238	CELF4
22568	0.000175	4.21e-06	-6.12405	4.35611	-2.42034	IGSF3
49229	0.000175	4.21e-06	-6.12403	4.35608	-2.14069	LOC283033
52066	0.000175	4.21e-06	6.12312	4.35405	1.54918	XLOC_l2_010491
24959	0.000175	4.22e-06	6.12276	4.35327	2.43013	TM4SF5
57880	0.000177	4.25e-06	-6.11963	4.34631	-2.15242	XLOC_l2_007931
52843	0.000177	4.25e-06	-6.11953	4.3461	-2.11263	XLOC_007052
45581	0.000177	4.26e-06	-6.11853	4.34386	-2.05535	XLOC_005595
40852	0.000177	4.27e-06	6.11766	4.34195	3.04201	XLOC_001638
32667	0.000177	4.28e-06	-6.11664	4.33967	-2.39527	XLOC_008615
53460	0.000178	4.29e-06	-6.11512	4.3363	-2.02754	SNORD16
11156	0.000178	4.3e-06	-6.11476	4.33549	-2.34509	SCARNA2
17430	0.000178	4.3e-06	6.11409	4.33401	1.76722	STK17A
26089	0.000178	4.31e-06	6.11315	4.33194	1.9634	RPPH1
8764	0.000178	4.31e-06	-6.11307	4.33176	-1.95636	Q6JHZ7
61455	0.000178	4.31e-06	-6.11306	4.33172	-2.8636	ANKRD34B
55994	0.000178	4.32e-06	6.11253	4.33056	1.92293	FAM3C
56390	0.000178	4.32e-06	-6.11214	4.32969	-2.3814	ZNF180
50558	0.000179	4.34e-06	6.11041	4.32585	2.88844	XLOC_l2_005915
19614	0.000179	4.35e-06	6.10934	4.32347	2.55281	KDM2B
5168	0.000179	4.35e-06	-6.10879	4.32225	-2.04157	XLOC_013552
36760	0.000179	4.35e-06	6.10873	4.32211	2.08256	LOC550643
1759	0.000179	4.36e-06	-6.10783	4.32013	-2.25543	UBE2Z
48492	0.00018	4.37e-06	-6.10688	4.31801	-2.35793	ATG4C
54969	0.00018	4.38e-06	-6.10662	4.31744	-2.47249	LOC100131564
49350	0.00018	4.38e-06	-6.10574	4.31546	-1.83633	LOC283867
29499	0.00018	4.39e-06	-6.10542	4.31477	-2.67287	ATP1A1
3836	0.00018	4.39e-06	-6.10528	4.31445	-2.06002	HERC2
12277	0.00018	4.4e-06	6.10466	4.31307	2.15196	ZFP37
30499	0.00018	4.41e-06	6.10328	4.31001	2.01342	RHBG
30487	0.00018	4.41e-06	-6.10306	4.30953	-1.46462	SLC39A9
2430	0.00018	4.41e-06	-6.10301	4.3094	-2.42862	CNTNAP1
7635	0.000181	4.43e-06	-6.10153	4.30613	-2.39301	AHI1
13509	0.000181	4.44e-06	-6.09993	4.30258	-2.88757	LUZP6
39037	0.000181	4.44e-06	-6.0997	4.30205	-2.22836	GPR78
61835	0.000182	4.46e-06	6.09801	4.2983	2.10496	RBM11
3234	0.000183	4.49e-06	6.09572	4.29321	4.38812	SVIL
46335	0.000183	4.49e-06	-6.0957	4.29317	-1.75422	MYCNOS
54615	0.000183	4.49e-06	6.0949	4.2914	2.58142	ZNF29P
14671	0.000183	4.51e-06	-6.09359	4.28848	-2.10141	PARD3
7859	0.000184	4.53e-06	6.09169	4.28426	4.03101	HAGH
29905	0.000184	4.53e-06	6.09144	4.28369	2.79612	FAM40A
25327	0.000184	4.54e-06	-6.09085	4.28239	-1.86808	NUS1
31327	0.000184	4.54e-06	-6.09084	4.28237	-1.66503	GATA1
9693	0.000184	4.54e-06	6.09042	4.28145	1.95161	XLOC_005455
29518	0.000184	4.54e-06	6.08998	4.28047	3.38477	WTAP
38547	0.000186	4.59e-06	-6.08578	4.27111	-2.01829	PMAIP1
60799	0.000186	4.6e-06	-6.08436	4.26796	-2.00737	ERVK13-1
17088	0.000186	4.61e-06	6.08397	4.2671	2.24084	ZNF890P
27718	0.000186	4.61e-06	-6.08362	4.26632	-1.96125	XLOC_005952
11866	0.000187	4.62e-06	6.08241	4.26364	1.78512	C14orf129
3827	0.000187	4.62e-06	-6.08237	4.26355	-2.24688	TMEM30B
15056	0.000187	4.63e-06	6.08183	4.26235	3.09527	ZSCAN30
21754	0.000187	4.64e-06	-6.08062	4.25965	-2.34818	KRAS
60890	0.000187	4.65e-06	-6.07994	4.25813	-2.34749	PARP15
31846	0.000187	4.65e-06	6.07959	4.25736	2.37412	SH2D1A
17075	0.000188	4.68e-06	-6.07741	4.2525	-2.51044	SNX13
46892	0.000188	4.68e-06	-6.07728	4.25223	-2.84286	DNAJC3
23742	0.000189	4.7e-06	-6.07516	4.2475	-2.68358	RRAS2
38661	0.00019	4.74e-06	6.07098	4.23821	3.07864	MAVS
7893	0.000191	4.75e-06	-6.07036	4.23682	-1.86744	ITGB1
49831	0.000191	4.76e-06	-6.06978	4.23553	-2.43144	C1orf9
32571	0.000191	4.76e-06	6.06935	4.23459	2.67865	CDC40
14143	0.000191	4.78e-06	6.0682	4.23202	1.60476	OR2B2
14560	0.000191	4.78e-06	6.06766	4.23082	3.11377	SCML1
12858	0.000192	4.8e-06	6.06628	4.22774	3.33777	PVALB
15825	0.000192	4.8e-06	6.06602	4.22717	3.22875	LUC7L3
37069	0.000192	4.8e-06	-6.0659	4.22691	-2.33124	XLOC_011468
12110	0.000192	4.8e-06	-6.06589	4.22687	-1.61105	LOC100505906
31723	0.000192	4.8e-06	6.06555	4.22611	3.73146	LOC100507448
49332	0.000192	4.8e-06	-6.06547	4.22594	-2.64197	PHC3
52788	0.000192	4.82e-06	-6.06442	4.2236	-2.3806	NXF3
50103	0.000192	4.82e-06	-6.06438	4.22351	-1.83687	PIGN
41608	0.000192	4.82e-06	-6.06425	4.22322	-1.76272	ACRBP
45408	0.000192	4.83e-06	-6.06332	4.22116	-2.09889	RNU105A
11160	0.000192	4.83e-06	-6.06319	4.22087	-1.88163	LOC100132368
12480	0.000192	4.84e-06	6.06231	4.21891	2.70089	FAM169A
23191	0.000192	4.84e-06	6.06209	4.21841	2.94733	LOC100129407
62870	0.000192	4.85e-06	-6.06177	4.2177	-2.40857	CPNE3
25339	0.000192	4.85e-06	-6.06154	4.21719	-1.85665	XLOC_003006
34695	0.000192	4.85e-06	-6.06095	4.21588	-2.49078	SNORD44
21060	0.000193	4.87e-06	6.05977	4.21325	2.19057	ELK4
52777	0.000193	4.88e-06	-6.05897	4.21147	-1.96154	PTCD3
35065	0.000193	4.88e-06	6.05883	4.21115	1.58453	XLOC_002909
29384	0.000193	4.88e-06	6.05854	4.21051	2.05019	ZNF624
39750	0.000193	4.88e-06	6.05847	4.21036	3.92044	TYW3
33183	0.000193	4.88e-06	-6.0583	4.20999	-2.5078	ZNF33A
22095	0.000193	4.89e-06	6.05785	4.20898	3.56871	C20orf123
47128	0.000193	4.9e-06	-6.05681	4.20666	-2.12527	HNRNPCL1
48052	0.000193	4.91e-06	-6.05564	4.20406	-2.39987	XLOC_l2_013845
46674	0.000193	4.91e-06	-6.05561	4.20399	-1.73252	PAIP1
8672	0.000193	4.92e-06	-6.05497	4.20256	-1.86797	AKT3
15266	0.000193	4.92e-06	6.05494	4.2025	2.79139	FSD1L
983	0.000194	4.94e-06	6.05325	4.19874	2.85223	XLOC_011014
4401	0.000194	4.95e-06	-6.05265	4.1974	-3.48183	CLASP2
21154	0.000194	4.95e-06	6.05264	4.19738	2.41361	SCN8A
57899	0.000194	4.95e-06	-6.05204	4.19604	-3.13357	ZNF12
18912	0.000194	4.96e-06	6.05173	4.19535	1.83339	NT5C1A
18401	0.000194	4.96e-06	6.05108	4.1939	2.97456	AMN1
13294	0.000195	4.98e-06	6.04986	4.19117	1.97195	CCDC78
17498	0.000195	4.98e-06	6.0495	4.19039	1.32878	SNORA8
27569	0.000195	4.99e-06	6.04912	4.18953	1.77535	XLOC_l2_001399
15295	0.000195	5e-06	-6.04811	4.18728	-2.06229	DYRK2
19215	0.000195	5e-06	6.04763	4.18622	1.92257	XLOC_004577
11163	0.000195	5.01e-06	-6.04708	4.18499	-2.08472	XLOC_l2_011987
4876	0.000196	5.02e-06	6.04645	4.18359	1.94335	XLOC_013744
26846	0.000196	5.02e-06	-6.04596	4.18249	-2.40057	XLOC_009852
10679	0.000196	5.04e-06	6.04479	4.17988	2.13007	LOC645427
47712	0.000196	5.04e-06	-6.04414	4.17844	-2.27852	XLOC_008959
36207	0.000197	5.07e-06	-6.04212	4.17395	-2.16816	ZNF711
15724	0.000197	5.07e-06	-6.04211	4.17392	-2.09248	CDNF
6545	0.000197	5.07e-06	-6.04206	4.1738	-2.64805	LOC100132111
62534	0.000197	5.08e-06	-6.0409	4.17121	-1.6301	XLOC_009707
58695	0.000197	5.08e-06	-6.0408	4.17099	-1.89724	AP1S3
20474	0.000197	5.09e-06	-6.04053	4.1704	-2.30694	ZNF225
50776	0.000197	5.09e-06	-6.04001	4.16924	-1.98541	CAPN7
17582	0.000197	5.1e-06	6.03972	4.16859	1.69959	DENND4C
41986	0.000197	5.1e-06	-6.03954	4.16818	-2.08068	DCAF12
40424	0.000197	5.1e-06	6.039	4.16698	2.38532	DCT
62622	0.000198	5.12e-06	-6.03797	4.1647	-1.72093	VAPA
18421	0.000198	5.12e-06	6.03767	4.16403	2.25375	ZEB1-AS1
11353	0.000198	5.13e-06	6.03653	4.16148	2.83864	HRH3
5990	0.000198	5.15e-06	-6.03501	4.15809	-2.1523	RBBP4
25154	0.000198	5.15e-06	-6.035	4.15808	-2.46248	CD81
51857	0.000198	5.15e-06	6.03478	4.15759	2.37761	ATR
59402	0.000198	5.15e-06	6.03472	4.15745	2.49753	FLJ44674
30236	0.000199	5.16e-06	-6.03429	4.15648	-1.79592	LOC100130938
33980	0.000199	5.16e-06	-6.03375	4.15529	-2.09893	P39188
33832	0.000199	5.17e-06	-6.03329	4.15426	-2.08253	ARIH1
18098	0.000199	5.18e-06	6.03257	4.15264	1.75582	MTX3
24148	0.000199	5.19e-06	6.03157	4.15043	2.09216	CHIC1
8317	0.000199	5.19e-06	-6.03147	4.15021	-2.26422	HELLS
19115	0.000199	5.19e-06	-6.03133	4.14988	-2.3783	XLOC_013103
10502	0.000199	5.2e-06	-6.03117	4.14953	-2.48368	NAA38
42386	0.000199	5.21e-06	6.03019	4.14735	3.90051	POU2F2
44251	0.0002	5.23e-06	-6.02806	4.14259	-2.56702	CLEC7A
27704	0.0002	5.24e-06	-6.02755	4.14146	-2.80167	LOC150381
13357	0.000201	5.25e-06	-6.02628	4.13862	-2.89541	ZNF790
10865	0.000201	5.27e-06	-6.02505	4.13589	-2.3479	TFAM
56139	0.000201	5.28e-06	-6.02449	4.13462	-2.2895	HSPB11
35756	0.000202	5.29e-06	-6.02366	4.13278	-1.85002	LOC100128946
20478	0.000203	5.32e-06	-6.02092	4.12666	-2.03487	UBAP2L
125	0.000204	5.34e-06	-6.01918	4.12279	-1.78189	KLHL28
16322	0.000204	5.35e-06	-6.01854	4.12136	-2.92276	CEP97
29595	0.000204	5.35e-06	-6.01851	4.12128	-2.36052	ARFGEF2
3286	0.000204	5.36e-06	6.01781	4.11972	1.5898	C5orf44
27627	0.000204	5.37e-06	6.01704	4.11801	2.65794	TMEM194B
27869	0.000204	5.37e-06	-6.0165	4.11682	-3.11161	KCNJ13
29875	0.000205	5.39e-06	6.01542	4.11441	1.85936	XLOC_l2_004595
25388	0.000205	5.39e-06	6.01478	4.11297	4.33764	C1orf95
50726	0.000205	5.4e-06	-6.01435	4.11201	-1.7491	TMEM182
22989	0.000205	5.41e-06	6.01376	4.11069	1.83866	XLOC_007967
47590	0.000205	5.42e-06	6.0129	4.10877	1.66925	LOC100507306
16364	0.000206	5.43e-06	-6.01186	4.10646	-2.39611	INSIG2
41081	0.000206	5.44e-06	6.01132	4.10525	3.7025	MDGA1
4155	0.000206	5.44e-06	-6.01127	4.10513	-2.481	SPOPL
19551	0.000206	5.46e-06	-6.00923	4.10058	-1.71027	SNORD50B
37163	0.000207	5.48e-06	6.00771	4.09719	3.31019	ZNF720
35331	0.000207	5.49e-06	-6.00698	4.09557	-2.33091	AGTPBP1
41385	0.000207	5.5e-06	-6.00653	4.09455	-1.79452	XLOC_011193
45600	0.000207	5.5e-06	-6.0061	4.0936	-2.09335	COL11A2
54399	0.000207	5.5e-06	-6.00584	4.09302	-2.20509	XLOC_004274
15077	0.000208	5.53e-06	-6.0042	4.08936	-1.74956	XLOC_011807
38405	0.000208	5.53e-06	6.00369	4.08821	1.60331	PTP4A1
7056	0.000208	5.54e-06	6.00309	4.08688	4.34858	XLOC_l2_011854
38506	0.000209	5.55e-06	6.00232	4.08516	4.45127	IGF2
20704	0.000209	5.56e-06	-6.00164	4.08364	-2.79426	LOC100130148
47864	0.000209	5.56e-06	6.00113	4.08249	2.46659	PPP4R2
35472	0.000209	5.57e-06	6.00065	4.08142	2.55146	LPP
15890	0.000211	5.62e-06	-5.99688	4.073	-2.42154	PUM2
8629	0.000211	5.62e-06	5.99679	4.07281	2.54302	TBC1D7
60454	0.000211	5.62e-06	-5.99665	4.07249	-2.45567	IL34
11981	0.000211	5.63e-06	5.99606	4.07117	1.95747	ZNF678
43255	0.000211	5.63e-06	-5.9959	4.07083	-1.76114	XLOC_003863
35479	0.000211	5.64e-06	-5.99533	4.06955	-1.89695	TBX18
46567	0.000211	5.65e-06	5.99438	4.06742	4.07504	RDH14
30766	0.000211	5.65e-06	-5.99438	4.06741	-1.93234	LOC100507351
12916	0.000211	5.66e-06	-5.9939	4.06634	-2.41951	SF3B3
49959	0.000211	5.66e-06	-5.99383	4.0662	-2.32306	XLOC_002595
2160	0.000211	5.67e-06	5.99318	4.06474	2.13263	WDR5B
23446	0.000212	5.68e-06	-5.99181	4.06168	-2.49659	CROT
55136	0.000212	5.69e-06	-5.99137	4.06069	-2.53582	THOC1
15202	0.000213	5.71e-06	5.98942	4.05634	2.98509	TRIM61
3465	0.000214	5.75e-06	-5.98709	4.05113	-2.77959	PHF8
40831	0.000214	5.76e-06	-5.98633	4.04943	-1.93226	PFKFB1
38977	0.000214	5.76e-06	-5.98605	4.04882	-2.6809	ZNF267
11823	0.000214	5.77e-06	5.98485	4.04613	2.32183	XLOC_006699
6530	0.000214	5.78e-06	-5.98461	4.04558	-3.11544	ZNF192
48789	0.000215	5.79e-06	-5.98407	4.04439	-2.33455	GP9
6842	0.000215	5.79e-06	-5.98371	4.04359	-2.41439	SGPP1
31976	0.000215	5.8e-06	5.98264	4.04119	1.58115	FIGNL1
61091	0.000215	5.82e-06	-5.98176	4.03922	-1.82683	XLOC_l2_014694
55864	0.000216	5.83e-06	-5.98105	4.03764	-1.98882	NDFIP2
41652	0.000216	5.83e-06	-5.98081	4.0371	-2.23351	DIS3
13407	0.000216	5.84e-06	-5.97972	4.03465	-2.31322	YWHAZ
21272	0.000216	5.85e-06	-5.97905	4.03316	-2.80391	TTI1
57337	0.000216	5.86e-06	-5.97833	4.03156	-2.04476	RILP
28988	0.000217	5.88e-06	-5.97698	4.02853	-2.09998	VSIG10
4262	0.000217	5.9e-06	-5.97578	4.02584	-2.02226	XLOC_009494
1908	0.000218	5.91e-06	-5.97438	4.02272	-2.41275	MASP2
15924	0.000218	5.92e-06	5.97427	4.02247	3.03562	LOC100506127
14918	0.000218	5.93e-06	-5.97323	4.02015	-1.87147	XLOC_009765
3732	0.000218	5.94e-06	-5.97277	4.01911	-2.69411	ADAD1
34904	0.000218	5.94e-06	-5.97264	4.01883	-2.51625	WHAMM
58171	0.000218	5.94e-06	-5.97262	4.01878	-2.24833	C12orf50
24762	0.000219	5.96e-06	5.97078	4.01467	3.56647	XLOC_010684
4449	0.000219	5.98e-06	-5.96953	4.01186	-2.53643	ESRRB
48274	0.00022	5.99e-06	5.96873	4.01008	1.94876	SNORD84
38283	0.00022	6e-06	5.96816	4.0088	2.43437	ADIPOR1
39436	0.00022	6.01e-06	5.96771	4.00781	2.72136	CNOT1
15287	0.00022	6.01e-06	-5.96718	4.0066	-1.94268	LOC100507580
59524	0.00022	6.02e-06	-5.96672	4.00558	-1.90008	XLOC_003053
1690	0.00022	6.02e-06	-5.96654	4.00519	-2.11742	OFD1
50879	0.000221	6.04e-06	5.965	4.00173	2.40244	E2F7
44561	0.000221	6.05e-06	-5.96429	4.00014	-2.16094	HNRNPA2B1
24556	0.000221	6.06e-06	5.96377	3.99898	3.2761	XLOC_006757
39454	0.000221	6.07e-06	5.96324	3.9978	5.72207	SPANXB2
14001	0.000221	6.07e-06	-5.96297	3.99719	-1.71378	FMR1
58055	0.000222	6.08e-06	-5.96205	3.99513	-2.23053	EVI5
48691	0.000222	6.1e-06	-5.96123	3.9933	-2.0013	RDX
17239	0.000223	6.12e-06	-5.95945	3.98931	-1.77341	HOOK3
50576	0.000223	6.13e-06	-5.95858	3.98736	-2.3604	MYSM1
50481	0.000223	6.14e-06	-5.95778	3.98557	-1.48181	SPOCD1
35278	0.000223	6.14e-06	-5.95777	3.98555	-2.02627	OTOA
59719	0.000223	6.15e-06	-5.95739	3.9847	-2.00373	TMEM86B
31141	0.000224	6.16e-06	-5.95662	3.98298	-1.6476	VRK2
43774	0.000224	6.17e-06	-5.95593	3.98145	-1.71721	SLC23A3
32526	0.000224	6.18e-06	5.95554	3.98056	1.77454	XLOC_000670
26136	0.000224	6.18e-06	-5.95542	3.9803	-1.69321	XLOC_002109
59725	0.000224	6.18e-06	-5.95517	3.97973	-2.42693	CFH
30936	0.000224	6.18e-06	5.95504	3.97944	2.58164	LOC642947
21109	0.000225	6.23e-06	-5.95202	3.97268	-2.52307	FOXH1
48671	0.000226	6.25e-06	-5.95023	3.96867	-1.76229	CNOT2
22905	0.000226	6.26e-06	5.94974	3.96757	2.67578	XLOC_003481
35464	0.000226	6.26e-06	5.94939	3.9668	2.9385	FANCL
40461	0.000226	6.26e-06	-5.94937	3.96674	-2.28656	SLC26A2
35584	0.000226	6.26e-06	-5.94931	3.96661	-1.87628	DKFZP434F142
36741	0.000226	6.28e-06	5.9483	3.96436	3.83579	MGC12916
36818	0.000226	6.29e-06	-5.94756	3.9627	-1.99751	RCHY1
8546	0.000226	6.29e-06	5.94754	3.96266	1.69364	XLOC_006844
53414	0.000227	6.3e-06	-5.94704	3.96154	-2.70497	TMEM41B
54633	0.000227	6.3e-06	-5.94675	3.96088	-1.65594	CCDC82
5510	0.000227	6.31e-06	-5.94639	3.96007	-2.29567	XLOC_013728
62883	0.000227	6.31e-06	-5.94579	3.95872	-2.74018	CCNL1
27762	0.000227	6.33e-06	5.9446	3.95607	1.65319	C1orf190
15249	0.000228	6.35e-06	-5.94332	3.9532	-2.35702	LOC100506681
58100	0.000228	6.35e-06	-5.94314	3.95279	-1.84696	SNORD12
37972	0.000228	6.37e-06	5.94226	3.95082	4.36157	HNRNPA3
57569	0.000228	6.38e-06	-5.94155	3.94923	-2.44218	ZNF674
6929	0.000229	6.4e-06	5.94018	3.94616	2.58631	SNORD97
57252	0.00023	6.43e-06	-5.93811	3.94153	-2.10928	XLOC_005056
4193	0.00023	6.43e-06	-5.9376	3.9404	-2.67593	LOC100294338
6409	0.00023	6.44e-06	-5.9371	3.93927	-2.54019	GMFB
50669	0.000231	6.46e-06	-5.93591	3.9366	-2.4167	SUV420H1
44696	0.000231	6.48e-06	-5.93474	3.93398	-2.13972	TRPS1
13930	0.000231	6.48e-06	-5.93438	3.93316	-2.7777	SYNCRIP
37950	0.000231	6.49e-06	-5.93386	3.93201	-2.95259	ZFAT
6397	0.000232	6.51e-06	5.93282	3.92967	2.52953	SCAI
37393	0.000233	6.54e-06	-5.93077	3.92509	-2.03575	CECR2
58007	0.000233	6.55e-06	-5.92998	3.9233	-1.80356	ATAD2B
5078	0.000233	6.55e-06	-5.92981	3.92292	-3.07816	GLS
19807	0.000233	6.55e-06	-5.92957	3.92239	-2.10952	SP4
26204	0.000233	6.57e-06	5.92882	3.92071	2.58261	KRTAP10-8
4246	0.000234	6.59e-06	-5.92721	3.91711	-2.23191	PSMA1
24647	0.000234	6.6e-06	5.92673	3.91602	1.9787	SPRED1
21670	0.000234	6.6e-06	-5.92639	3.91527	-2.13016	GALNT1
59518	0.000234	6.61e-06	-5.92554	3.91335	-2.11496	NFATC2
37325	0.000234	6.62e-06	5.92551	3.91329	2.46723	CAB39L
26279	0.000235	6.63e-06	5.92457	3.91118	2.31321	XLOC_l2_010239
31360	0.000235	6.64e-06	5.92374	3.90932	2.68981	C10orf32
6210	0.000235	6.65e-06	-5.92293	3.90751	-2.1214	ALMS1
23566	0.000235	6.66e-06	-5.9229	3.90744	-2.16978	SNAPC3
57013	0.000236	6.66e-06	-5.92232	3.90614	-2.45333	PRPS2
25032	0.000237	6.7e-06	-5.9201	3.90116	-3.21022	XLOC_010065
15089	0.000237	6.71e-06	5.91942	3.89963	3.14896	XLOC_l2_011265
49573	0.000238	6.73e-06	-5.91787	3.89616	-2.33046	HPS1
638	0.000238	6.75e-06	-5.91657	3.89324	-2.34852	XLOC_014333
18754	0.000238	6.76e-06	-5.91632	3.89269	-1.62002	TRIM33
26005	0.000238	6.76e-06	-5.91623	3.89248	-2.31891	LOC100129111
41042	0.000239	6.78e-06	5.91506	3.88986	3.43048	NEAT1
3806	0.000239	6.78e-06	-5.91448	3.88856	-1.63981	XLOC_004457
19225	0.000239	6.8e-06	-5.9133	3.88591	-2.54735	SLC17A5
10260	0.000239	6.81e-06	-5.91312	3.88549	-2.3223	ZNF658
52157	0.000239	6.81e-06	-5.91276	3.88469	-2.58259	XLOC_001214
61609	0.000239	6.82e-06	-5.91239	3.88387	-2.21733	CXorf57
18057	0.00024	6.85e-06	-5.9102	3.87896	-1.96468	XLOC_011564
30137	0.000241	6.86e-06	5.90952	3.87742	4.34534	C6orf162
25547	0.000241	6.87e-06	-5.90896	3.87616	-2.39367	SREK1IP1
5379	0.000241	6.89e-06	5.90769	3.87332	1.55839	SCYL2
26473	0.000241	6.89e-06	5.90764	3.87321	3.87461	LOC100289038
14933	0.000241	6.9e-06	-5.90741	3.8727	-1.95758	KEL
27368	0.000243	6.94e-06	-5.9048	3.86684	-2.26365	SLC38A5
6075	0.000243	6.94e-06	-5.90464	3.86647	-2.88561	CLDN19
17149	0.000243	6.95e-06	5.90409	3.86523	2.1368	XLOC_l2_001760
31401	0.000243	6.97e-06	-5.9026	3.86189	-2.46368	XLOC_l2_012071
14269	0.000244	6.99e-06	-5.90148	3.85937	-1.92249	FAM199X
52619	0.000244	7e-06	-5.90101	3.85833	-1.87728	PTPN2
9849	0.000244	7e-06	-5.90095	3.8582	-2.56181	MCAT
37399	0.000244	7e-06	-5.90067	3.85757	-1.73189	C14orf149
15687	0.000244	7.01e-06	-5.90025	3.85663	-2.44622	RRM2B
34791	0.000244	7.02e-06	5.89961	3.8552	1.60477	IFT81
26631	0.000244	7.03e-06	5.89899	3.85379	5.58526	HNRNPD
14381	0.000244	7.04e-06	5.89866	3.85306	2.20458	ZCCHC6
19729	0.000244	7.04e-06	5.89833	3.85232	1.86498	SLC6A9
14058	0.000244	7.04e-06	-5.89831	3.85227	-2.08361	SLC35D1
29413	0.000245	7.05e-06	-5.89789	3.85133	-2.17729	AK1
11741	0.000245	7.07e-06	-5.89649	3.84818	-1.8567	LCE3D
40834	0.000245	7.07e-06	5.89644	3.84808	2.2907	SNORD89
26014	0.000245	7.08e-06	-5.89621	3.84755	-2.32654	PRPF4B
46393	0.000245	7.08e-06	-5.89572	3.84645	-1.73875	XLOC_002041
24856	0.000245	7.09e-06	5.89522	3.84532	3.04367	TRA2A
34956	0.000246	7.11e-06	5.89431	3.84329	2.33214	SNORA1
56003	0.000246	7.11e-06	-5.89399	3.84257	-2.40229	CTNNB1
6279	0.000246	7.12e-06	-5.89376	3.84204	-2.54314	OR56B4
53206	0.000246	7.12e-06	-5.8936	3.8417	-2.50995	SLC6A10P
56370	0.000246	7.12e-06	-5.89347	3.8414	-2.16445	EMP2
45844	0.000246	7.12e-06	5.89322	3.84085	3.54129	ZFX
686	0.000246	7.13e-06	5.89308	3.84051	3.24238	XLOC_011979
33417	0.000246	7.13e-06	5.89295	3.84024	2.0949	MYO1D
3533	0.000246	7.14e-06	-5.89234	3.83887	-3.02853	ABCB10
60533	0.000246	7.15e-06	5.89178	3.83762	1.87005	RNF10
52662	0.000246	7.15e-06	5.89176	3.83756	2.53072	SPATA13
19069	0.000246	7.15e-06	5.89164	3.83728	1.86395	XLOC_009564
34282	0.000247	7.19e-06	5.88915	3.83169	3.02616	XLOC_004889
43763	0.000247	7.2e-06	5.88881	3.83094	2.00547	SDC4
43308	0.000247	7.2e-06	-5.88878	3.83087	-1.99495	ZNF137P
10424	0.000247	7.2e-06	5.88834	3.82989	1.64604	LOC100128869
41751	0.000247	7.21e-06	5.88771	3.82848	4.82452	Q2I700
58540	0.000247	7.22e-06	-5.88731	3.82758	-2.71166	WHAMMP3
1305	0.000247	7.23e-06	-5.88703	3.82695	-2.05183	C18orf10
45247	0.000248	7.24e-06	5.88598	3.82458	1.96179	XLOC_000208
1490	0.000248	7.25e-06	-5.88564	3.82381	-2.45906	NEMF
33466	0.000249	7.27e-06	-5.88437	3.82096	-2.49477	HNRNPU-AS1
6302	0.000249	7.28e-06	-5.88355	3.81911	-2.75401	LOC100507645
17485	0.000249	7.3e-06	-5.88241	3.81656	-2.42345	PSPC1
18641	0.00025	7.32e-06	-5.88166	3.81488	-2.1444	DIO2
22132	0.00025	7.32e-06	-5.88127	3.81399	-1.73532	ANKRD10
29898	0.00025	7.33e-06	-5.88054	3.81236	-2.25412	XLOC_004467
23435	0.00025	7.34e-06	-5.88023	3.81166	-2.00042	ZBTB20
48602	0.00025	7.35e-06	-5.87937	3.80972	-2.47912	SPTSSA
29715	0.000251	7.36e-06	5.87887	3.8086	2.21774	SPARC
17904	0.000251	7.38e-06	-5.87773	3.80604	-2.33728	CASP8
50370	0.000251	7.38e-06	-5.87771	3.80601	-1.85254	BICD1
24343	0.000251	7.38e-06	-5.8777	3.80598	-1.69153	ACSL4
27851	0.000251	7.4e-06	-5.87683	3.80402	-2.43392	PTCRA
8348	0.000251	7.41e-06	-5.87629	3.80281	-1.5126	WDR78
1900	0.000251	7.41e-06	5.87612	3.80242	2.72085	SNORD5
29919	0.000251	7.41e-06	-5.87599	3.80213	-2.09685	TMF1
31524	0.000251	7.42e-06	-5.87546	3.80094	-1.80392	FAM120A
5344	0.000251	7.42e-06	-5.87534	3.80067	-2.01171	XLOC_l2_011873
13718	0.000251	7.42e-06	5.87522	3.80041	2.76224	CCDC6
6055	0.000251	7.43e-06	5.87507	3.80006	2.11805	ZNF721
18561	0.000252	7.44e-06	-5.87445	3.79867	-2.00875	XLOC_004677
21395	0.000252	7.44e-06	5.87424	3.79821	2.48766	TLK1
24359	0.000252	7.45e-06	-5.87363	3.79682	-1.86695	LOC100147773
21866	0.000252	7.46e-06	-5.87293	3.79526	-1.89837	METTL4
29263	0.000253	7.48e-06	-5.8718	3.79272	-2.80528	FBXL3
15123	0.000253	7.49e-06	-5.8716	3.79226	-2.53957	FLJ21369
15079	0.000253	7.49e-06	-5.87126	3.7915	-1.91319	XLOC_l2_013442
38781	0.000253	7.5e-06	5.8708	3.79048	2.8609	RPP30
43526	0.000253	7.51e-06	-5.87012	3.78893	-2.82867	RNF170
11402	0.000254	7.55e-06	-5.86818	3.78458	-2.00223	ABCA5
56885	0.000255	7.58e-06	-5.86614	3.77999	-3.06733	USP15
18940	0.000255	7.6e-06	-5.86509	3.77763	-2.33155	NXT2
18934	0.000255	7.6e-06	5.86494	3.7773	2.6855	LOC339593
37084	0.000256	7.62e-06	5.86372	3.77456	3.21078	RBM27
48831	0.000256	7.63e-06	-5.86359	3.77426	-1.80614	ARFIP1
39841	0.000256	7.63e-06	-5.86327	3.77354	-2.38989	XLOC_l2_009468
3163	0.000256	7.64e-06	-5.86301	3.77296	-2.6535	HCAR2
47800	0.000256	7.64e-06	-5.86259	3.77201	-1.89195	ZNF283
28707	0.000256	7.65e-06	-5.86222	3.77118	-2.3591	XLOC_011974
3908	0.000256	7.65e-06	5.86201	3.77071	3.1055	GTF2IRD2B
16908	0.000256	7.65e-06	5.86198	3.77064	1.29003	UQCRBP1
1852	0.000256	7.66e-06	5.86181	3.77025	2.38396	ANKRD13B
47159	0.000256	7.67e-06	5.86123	3.76895	1.7054	PARP8
45709	0.000256	7.67e-06	-5.86108	3.76861	-1.93185	VBP1
9781	0.000256	7.67e-06	-5.86107	3.76858	-2.07308	XLOC_003677
36333	0.000256	7.67e-06	-5.86106	3.76856	-2.24568	PLEKHA1
11219	0.000256	7.67e-06	-5.86096	3.76834	-2.19027	LOC729696
54408	0.000256	7.67e-06	5.86086	3.76812	1.9473	LOC401109
4758	0.000256	7.67e-06	5.86084	3.76806	3.15105	SNORA2B
58659	0.000256	7.68e-06	-5.86056	3.76744	-2.58497	XLOC_l2_010830
13812	0.000256	7.69e-06	5.85971	3.76553	1.88098	NMD3
33965	0.000256	7.7e-06	5.85952	3.7651	1.82546	XLOC_003515
31181	0.000256	7.7e-06	5.85936	3.76474	2.64653	VPS41
29528	0.000256	7.71e-06	-5.85877	3.76341	-1.97272	HNRNPA1
29372	0.000257	7.73e-06	-5.85768	3.76096	-1.86688	LOC100287765
52490	0.000257	7.74e-06	-5.85724	3.75998	-1.90968	PLEKHA5
46406	0.000257	7.75e-06	-5.85634	3.75795	-2.27708	GART
9237	0.000257	7.77e-06	5.8556	3.75629	2.81444	LOC100133985
17163	0.000257	7.77e-06	-5.85559	3.75627	-2.16696	BMS1P1
30761	0.000258	7.8e-06	-5.85354	3.75164	-2.32998	UBR2
9317	0.000258	7.81e-06	5.85343	3.75141	4.02188	TP53INP1
40779	0.000258	7.81e-06	-5.8534	3.75133	-2.18697	FBXO17
22852	0.000259	7.82e-06	5.85266	3.74967	2.74528	ZHX3
49549	0.000259	7.83e-06	-5.85219	3.74862	-3.69215	XLOC_009872
10955	0.000259	7.84e-06	-5.85165	3.74739	-2.36226	XLOC_002892
16456	0.000259	7.84e-06	-5.85141	3.74685	-1.88939	SNX4
31754	0.000259	7.84e-06	-5.8514	3.74683	-2.43131	NRAS
38556	0.000259	7.86e-06	-5.85072	3.7453	-2.21638	LSM14B
13210	0.000259	7.86e-06	-5.85062	3.74508	-1.7191	ZNF732
6851	0.00026	7.88e-06	-5.8496	3.74278	-2.26928	XKR6
15420	0.00026	7.88e-06	5.8491	3.74166	3.27257	STAG3L4
13749	0.00026	7.89e-06	-5.84859	3.7405	-1.71233	TSPAN5
32110	0.00026	7.9e-06	-5.84843	3.74016	-3.09429	TSEN15
28649	0.00026	7.91e-06	5.84787	3.73888	2.07125	XLOC_008542
24947	0.00026	7.91e-06	5.8477	3.73851	1.89277	KRTAP3-1
11332	0.00026	7.92e-06	5.84742	3.73789	1.79434	FAM107B
57126	0.00026	7.92e-06	-5.84728	3.73758	-1.72154	MYH11
42531	0.00026	7.94e-06	5.84627	3.73529	2.16175	SNX16
58016	0.000261	7.95e-06	-5.84542	3.73338	-2.44087	DPCD
17605	0.000261	7.96e-06	5.84487	3.73213	2.23571	CLECL1
23247	0.000261	7.97e-06	-5.84466	3.73167	-2.37266	ARHGAP40
21354	0.000261	7.97e-06	5.84423	3.73069	2.21475	DENND2A
60675	0.000261	7.98e-06	-5.84371	3.72952	-1.75856	NAP1L4
43484	0.000261	7.99e-06	5.84331	3.72862	3.27284	BCL2L1
50702	0.000261	8e-06	-5.84288	3.72767	-1.9873	XLOC_013036
34521	0.000261	8e-06	-5.84287	3.72765	-1.91746	PPIL2
33079	0.000261	8e-06	5.84266	3.72716	2.09735	SRC
25797	0.000261	8.01e-06	5.84244	3.72666	2.84866	OR2W5
14858	0.000262	8.02e-06	-5.84144	3.72442	-2.09549	SNORD108
39849	0.000262	8.03e-06	5.84124	3.72396	2.26623	C21orf58
29979	0.000262	8.04e-06	5.84068	3.7227	2.08972	DEPDC5
25090	0.000262	8.04e-06	5.84054	3.7224	1.89147	CHTOP
51315	0.000262	8.04e-06	-5.84037	3.72201	-1.93152	XLOC_004058
28559	0.000262	8.06e-06	5.8393	3.71959	2.00441	CEP120
53773	0.000263	8.08e-06	-5.83855	3.71791	-2.29928	RAPGEF2
56689	0.000264	8.11e-06	-5.83702	3.71447	-1.65422	SLC2A5
38571	0.000264	8.12e-06	5.83633	3.71292	1.66891	TRIM22
27196	0.000264	8.12e-06	-5.83622	3.71266	-2.5666	ALOXE3
26781	0.000265	8.18e-06	5.83339	3.70629	2.5683	XLOC_l2_015098
33467	0.000265	8.18e-06	-5.83337	3.70624	-1.98362	LOC653061
60897	0.000265	8.18e-06	-5.83319	3.70583	-2.21819	TH
6459	0.000266	8.21e-06	-5.83151	3.70206	-2.48742	LOC100131831
11595	0.000267	8.24e-06	-5.83	3.69866	-1.49039	SYNJ1
48916	0.000268	8.28e-06	-5.82763	3.69332	-2.05116	XLOC_000090
50493	0.000268	8.3e-06	-5.82693	3.69173	-1.66945	LOC100128304
23324	0.000268	8.3e-06	5.82675	3.69134	2.55357	ZNF638
5247	0.000268	8.3e-06	5.82667	3.69116	4.00891	LMBRD2
58163	0.000268	8.31e-06	-5.82651	3.6908	-1.53109	ESAM
61311	0.000269	8.34e-06	-5.82482	3.68699	-2.46979	SC5DL
47578	0.000269	8.34e-06	-5.82455	3.68637	-2.47848	PKD1
45269	0.000269	8.35e-06	5.82405	3.68525	1.97436	ZRANB3
43288	0.000269	8.36e-06	-5.82392	3.68496	-1.89764	ATP8A1
21980	0.00027	8.39e-06	-5.82235	3.68142	-1.78465	SMC6
7602	0.00027	8.39e-06	5.82214	3.68095	1.76637	XLOC_000751
58280	0.00027	8.4e-06	-5.82173	3.68003	-1.80655	MMS22L
26104	0.00027	8.4e-06	5.82155	3.67962	2.26151	TBKBP1
62468	0.000271	8.42e-06	-5.8206	3.67749	-2.58777	KIAA1267
10300	0.000271	8.42e-06	-5.82044	3.67712	-2.18797	ZNF484
16650	0.000271	8.42e-06	-5.82042	3.67708	-2.63579	METTL21A
14965	0.000271	8.43e-06	5.82009	3.67633	1.72963	LOC728323
20726	0.000271	8.45e-06	5.81901	3.67389	2.05621	LOC100288884
3059	0.000271	8.46e-06	5.81834	3.67239	1.83067	DPY19L3
52602	0.000271	8.47e-06	5.81825	3.67217	2.87314	METAP2
12816	0.000272	8.48e-06	-5.81757	3.67066	-1.94432	TMEM146
22900	0.000272	8.5e-06	5.81634	3.66788	3.08247	MED23
21042	0.000273	8.53e-06	-5.81474	3.66428	-2.35823	C17orf76-AS1
60304	0.000274	8.57e-06	-5.81267	3.6596	-1.933	LOC100335030
37120	0.000274	8.58e-06	5.81236	3.6589	5.47067	XLOC_001430
61072	0.000275	8.59e-06	-5.81197	3.65803	-1.8982	CSGALNACT2
52286	0.000275	8.62e-06	-5.81057	3.65487	-1.98526	FAM55C
21383	0.000275	8.62e-06	-5.81052	3.65476	-1.762	C12orf66
35162	0.000276	8.65e-06	-5.80908	3.65151	-2.70327	FAM57B
8093	0.000276	8.65e-06	-5.80867	3.65058	-2.26715	XLOC_000229
40072	0.000277	8.67e-06	-5.80778	3.64857	-2.50945	PLEKHG1
54447	0.000277	8.69e-06	-5.80684	3.64646	-2.03667	VPS36
31313	0.000277	8.7e-06	-5.80621	3.64504	-2.00472	ZBTB6
9765	0.000277	8.71e-06	-5.80567	3.64383	-2.53812	XLOC_009582
49935	0.000278	8.73e-06	-5.80491	3.6421	-2.13043	LOC100288842
40231	0.000278	8.74e-06	5.80449	3.64117	2.22517	CCP110
36928	0.000278	8.74e-06	5.80422	3.64054	2.08018	ZFR
9445	0.000278	8.76e-06	-5.8033	3.63848	-1.89574	BRCA2
14715	0.000279	8.8e-06	-5.80152	3.63447	-1.90913	SYCP1
1176	0.000279	8.8e-06	5.80145	3.6343	3.1618	KRR1
26017	0.000279	8.8e-06	-5.80141	3.63422	-2.33487	ATG5
25005	0.00028	8.82e-06	5.80069	3.63258	1.96025	CALML4
11870	0.00028	8.82e-06	-5.80036	3.63185	-1.89135	LOC100507473
9031	0.00028	8.84e-06	5.79939	3.62966	1.85709	SEC14L1
24881	0.00028	8.84e-06	-5.79923	3.62929	-2.13532	ATP6V1C2
44869	0.00028	8.85e-06	-5.799	3.62877	-2.62789	PCF11
42320	0.00028	8.86e-06	-5.7986	3.62788	-1.66899	LOC100652757
25646	0.00028	8.87e-06	-5.79779	3.62605	-2.22946	MKRN7P
27904	0.00028	8.88e-06	5.79762	3.62568	2.44603	XLOC_008560
17692	0.00028	8.88e-06	-5.79729	3.62491	-2.35897	GPR139
51140	0.00028	8.88e-06	-5.79728	3.62491	-2.69339	COBLL1
16122	0.000281	8.91e-06	5.79583	3.62162	2.68241	FAM66C
6490	0.000282	8.94e-06	5.7945	3.61863	3.56911	DNAJC25
26216	0.000282	8.95e-06	-5.79419	3.61792	-2.05736	LTN1
7652	0.000282	8.95e-06	5.79396	3.61741	3.46626	ZNF197
[truncated: 9,359 more rows]

## Sheet: S7
	gs_cat	gs_subcat	gs_name	gene_symbol	entrez_gene	ensembl_gene	human_gene_symbol	human_entrez_gene	human_ensembl_gene	gs_id	gs_pmid	gs_geoid	gs_exact_source	gs_url	gs_description
1	C5	GO:BP	GOBP_IMMUNE_RESPONSE	A2M	2	ENSG00000175899	A2M	2	ENSG00000175899	M19817			GO:0006955	http://amigo.geneontology.org/amigo/term/GO:0006955	Any immune system process that functions in the calibrated response of an organism to a potential internal or invasive threat. [GO_REF:0000022, GOC:add]
2	C5	GO:BP	GOBP_IMMUNE_RESPONSE	ABL1	25	ENSG00000097007	ABL1	25	ENSG00000097007	M19817			GO:0006955	http://amigo.geneontology.org/amigo/term/GO:0006955	Any immune system process that functions in the calibrated response of an organism to a potential internal or invasive threat. [GO_REF:0000022, GOC:add]
3	C5	GO:BP	GOBP_IMMUNE_RESPONSE	ACKR2	1238	ENSG00000144648	ACKR2	1238	ENSG00000144648	M19817			GO:0006955	http://amigo.geneontology.org/amigo/term/GO:0006955	Any immune system process that functions in the calibrated response of an organism to a potential internal or invasive threat. [GO_REF:0000022, GOC:add]
4	C5	GO:BP	GOBP_IMMUNE_RESPONSE	ACKR3	57007	ENSG00000144476	ACKR3	57007	ENSG00000144476	M19817			GO:0006955	http://amigo.geneontology.org/amigo/term/GO:0006955	Any immune system process that functions in the calibrated response of an organism to a potential internal or invasive threat. [GO_REF:0000022, GOC:add]
5	C5	GO:BP	GOBP_IMMUNE_RESPONSE	ACKR4	51554	ENSG00000129048	ACKR4	51554	ENSG00000129048	M19817			GO:0006955	http://amigo.geneontology.org/amigo/term/GO:0006955	Any immune system process that functions in the calibrated response of an organism to a potential internal or invasive threat. [GO_REF:0000022, GOC:add]
6	C5	GO:BP	GOBP_IMMUNE_RESPONSE	ACOD1	730249	ENSG00000102794	ACOD1	730249	ENSG00000102794	M19817			GO:0006955	http://amigo.geneontology.org/amigo/term/GO:0006955	Any immune system process that functions in the calibrated response of an organism to a potential internal or invasive threat. [GO_REF:0000022, GOC:add]
7	C5	GO:BP	GOBP_IMMUNE_RESPONSE	ACTG1	71	ENSG00000184009	ACTG1	71	ENSG00000184009	M19817			GO:0006955	http://amigo.geneontology.org/amigo/term/GO:0006955	Any immune system process that functions in the calibrated response of an organism to a potential internal or invasive threat. [GO_REF:0000022, GOC:add]
8	C5	GO:BP	GOBP_IMMUNE_RESPONSE	ACTR2	10097	ENSG00000138071	ACTR2	10097	ENSG00000138071	M19817			GO:0006955	http://amigo.geneontology.org/amigo/term/GO:0006955	Any immune system process that functions in the calibrated response of an organism to a potential internal or invasive threat. [GO_REF:0000022, GOC:add]
9	C5	GO:BP	GOBP_IMMUNE_RESPONSE	ACTR3	10096	ENSG00000115091	ACTR3	10096	ENSG00000115091	M19817			GO:0006955	http://amigo.geneontology.org/amigo/term/GO:0006955	Any immune system process that functions in the calibrated response of an organism to a potential internal or invasive threat. [GO_REF:0000022, GOC:add]
10	C5	GO:BP	GOBP_IMMUNE_RESPONSE	ADA	100	ENSG00000196839	ADA	100	ENSG00000196839	M19817			GO:0006955	http://amigo.geneontology.org/amigo/term/GO:0006955	Any immune system process that functions in the calibrated response of an organism to a potential internal or invasive threat. [GO_REF:0000022, GOC:add]
11	C5	GO:BP	GOBP_IMMUNE_RESPONSE	ADAM15	8751	ENSG00000143537	ADAM15	8751	ENSG00000143537	M19817			GO:0006955	http://amigo.geneontology.org/amigo/term/GO:0006955	Any immune system process that functions in the calibrated response of an organism to a potential internal or invasive threat. [GO_REF:0000022, GOC:add]
12	C5	GO:BP	GOBP_IMMUNE_RESPONSE	ADAM17	6868	ENSG00000151694	ADAM17	6868	ENSG00000151694	M19817			GO:0006955	http://amigo.geneontology.org/amigo/term/GO:0006955	Any immune system process that functions in the calibrated response of an organism to a potential internal or invasive threat. [GO_REF:0000022, GOC:add]
13	C5	GO:BP	GOBP_IMMUNE_RESPONSE	ADAM8	101	ENSG00000151651	ADAM8	101	ENSG00000151651	M19817			GO:0006955	http://amigo.geneontology.org/amigo/term/GO:0006955	Any immune system process that functions in the calibrated response of an organism to a potential internal or invasive threat. [GO_REF:0000022, GOC:add]
14	C5	GO:BP	GOBP_IMMUNE_RESPONSE	ADAMDEC1	27299	ENSG00000134028	ADAMDEC1	27299	ENSG00000134028	M19817			GO:0006955	http://amigo.geneontology.org/amigo/term/GO:0006955	Any immune system process that functions in the calibrated response of an organism to a potential internal or invasive threat. [GO_REF:0000022, GOC:add]
15	C5	GO:BP	GOBP_IMMUNE_RESPONSE	ADAMTS13	11093	ENSG00000160323	ADAMTS13	11093	ENSG00000160323	M19817			GO:0006955	http://amigo.geneontology.org/amigo/term/GO:0006955	Any immune system process that functions in the calibrated response of an organism to a potential internal or invasive threat. [GO_REF:0000022, GOC:add]
16	C5	GO:BP	GOBP_IMMUNE_RESPONSE	ADAMTS13	11093	ENSG00000281244	ADAMTS13	11093	ENSG00000281244	M19817			GO:0006955	http://amigo.geneontology.org/amigo/term/GO:0006955	Any immune system process that functions in the calibrated response of an organism to a potential internal or invasive threat. [GO_REF:0000022, GOC:add]
17	C5	GO:BP	GOBP_IMMUNE_RESPONSE	ADAR	103	ENSG00000160710	ADAR	103	ENSG00000160710	M19817			GO:0006955	http://amigo.geneontology.org/amigo/term/GO:0006955	Any immune system process that functions in the calibrated response of an organism to a potential internal or invasive threat. [GO_REF:0000022, GOC:add]
18	C5	GO:BP	GOBP_IMMUNE_RESPONSE	ADARB1	104	ENSG00000180516	ADARB1	104	ENSG00000180516	M19817			GO:0006955	http://amigo.geneontology.org/amigo/term/GO:0006955	Any immune system process that functions in the calibrated response of an organism to a potential internal or invasive threat. [GO_REF:0000022, GOC:add]
19	C5	GO:BP	GOBP_IMMUNE_RESPONSE	ADARB1	104	ENSG00000197381	ADARB1	104	ENSG00000197381	M19817			GO:0006955	http://amigo.geneontology.org/amigo/term/GO:0006955	Any immune system process that functions in the calibrated response of an organism to a potential internal or invasive threat. [GO_REF:0000022, GOC:add]
20	C5	GO:BP	GOBP_IMMUNE_RESPONSE	ADCY7	113	ENSG00000121281	ADCY7	113	ENSG00000121281	M19817			GO:0006955	http://amigo.geneontology.org/amigo/term/GO:0006955	Any immune system process that functions in the calibrated response of an organism to a potential internal or invasive threat. [GO_REF:0000022, GOC:add]
21	C5	GO:BP	GOBP_IMMUNE_RESPONSE	ADGRB1	575	ENSG00000181790	ADGRB1	575	ENSG00000181790	M19817			GO:0006955	http://amigo.geneontology.org/amigo/term/GO:0006955	Any immune system process that functions in the calibrated response of an organism to a potential internal or invasive threat. [GO_REF:0000022, GOC:add]
22	C5	GO:BP	GOBP_IMMUNE_RESPONSE	ADGRE1	2015	ENSG00000174837	ADGRE1	2015	ENSG00000174837	M19817			GO:0006955	http://amigo.geneontology.org/amigo/term/GO:0006955	Any immune system process that functions in the calibrated response of an organism to a potential internal or invasive threat. [GO_REF:0000022, GOC:add]
23	C5	GO:BP	GOBP_IMMUNE_RESPONSE	ADGRE2	30817	ENSG00000127507	ADGRE2	30817	ENSG00000127507	M19817			GO:0006955	http://amigo.geneontology.org/amigo/term/GO:0006955	Any immune system process that functions in the calibrated response of an organism to a potential internal or invasive threat. [GO_REF:0000022, GOC:add]
24	C5	GO:BP	GOBP_IMMUNE_RESPONSE	ADGRE5	976	ENSG00000123146	ADGRE5	976	ENSG00000123146	M19817			GO:0006955	http://amigo.geneontology.org/amigo/term/GO:0006955	Any immune system process that functions in the calibrated response of an organism to a potential internal or invasive threat. [GO_REF:0000022, GOC:add]
25	C5	GO:BP	GOBP_IMMUNE_RESPONSE	ADORA2B	136	ENSG00000170425	ADORA2B	136	ENSG00000170425	M19817			GO:0006955	http://amigo.geneontology.org/amigo/term/GO:0006955	Any immune system process that functions in the calibrated response of an organism to a potential internal or invasive threat. [GO_REF:0000022, GOC:add]
26	C5	GO:BP	GOBP_IMMUNE_RESPONSE	AGER	177	ENSG00000204305	AGER	177	ENSG00000204305	M19817			GO:0006955	http://amigo.geneontology.org/amigo/term/GO:0006955	Any immune system process that functions in the calibrated response of an organism to a potential internal or invasive threat. [GO_REF:0000022, GOC:add]
27	C5	GO:BP	GOBP_IMMUNE_RESPONSE	AGER	177	ENSG00000206320	AGER	177	ENSG00000206320	M19817			GO:0006955	http://amigo.geneontology.org/amigo/term/GO:0006955	Any immune system process that functions in the calibrated response of an organism to a potential internal or invasive threat. [GO_REF:0000022, GOC:add]
28	C5	GO:BP	GOBP_IMMUNE_RESPONSE	AGER	177	ENSG00000229058	AGER	177	ENSG00000229058	M19817			GO:0006955	http://amigo.geneontology.org/amigo/term/GO:0006955	Any immune system process that functions in the calibrated response of an organism to a potential internal or invasive threat. [GO_REF:0000022, GOC:add]
29	C5	GO:BP	GOBP_IMMUNE_RESPONSE	AGER	177	ENSG00000230514	AGER	177	ENSG00000230514	M19817			GO:0006955	http://amigo.geneontology.org/amigo/term/GO:0006955	Any immune system process that functions in the calibrated response of an organism to a potential internal or invasive threat. [GO_REF:0000022, GOC:add]
30	C5	GO:BP	GOBP_IMMUNE_RESPONSE	AGER	177	ENSG00000231268	AGER	177	ENSG00000231268	M19817			GO:0006955	http://amigo.geneontology.org/amigo/term/GO:0006955	Any immune system process that functions in the calibrated response of an organism to a potential internal or invasive threat. [GO_REF:0000022, GOC:add]
31	C5	GO:BP	GOBP_IMMUNE_RESPONSE	AGER	177	ENSG00000234729	AGER	177	ENSG00000234729	M19817			GO:0006955	http://amigo.geneontology.org/amigo/term/GO:0006955	Any immune system process that functions in the calibrated response of an organism to a potential internal or invasive threat. [GO_REF:0000022, GOC:add]
32	C5	GO:BP	GOBP_IMMUNE_RESPONSE	AGER	177	ENSG00000237405	AGER	177	ENSG00000237405	M19817			GO:0006955	http://amigo.geneontology.org/amigo/term/GO:0006955	Any immune system process that functions in the calibrated response of an organism to a potential internal or invasive threat. [GO_REF:0000022, GOC:add]
33	C5	GO:BP	GOBP_IMMUNE_RESPONSE	AHR	196	ENSG00000106546	AHR	196	ENSG00000106546	M19817			GO:0006955	http://amigo.geneontology.org/amigo/term/GO:0006955	Any immune system process that functions in the calibrated response of an organism to a potential internal or invasive threat. [GO_REF:0000022, GOC:add]
34	C5	GO:BP	GOBP_IMMUNE_RESPONSE	AICDA	57379	ENSG00000111732	AICDA	57379	ENSG00000111732	M19817			GO:0006955	http://amigo.geneontology.org/amigo/term/GO:0006955	Any immune system process that functions in the calibrated response of an organism to a potential internal or invasive threat. [GO_REF:0000022, GOC:add]
35	C5	GO:BP	GOBP_IMMUNE_RESPONSE	AIF1	199	ENSG00000204472	AIF1	199	ENSG00000204472	M19817			GO:0006955	http://amigo.geneontology.org/amigo/term/GO:0006955	Any immune system process that functions in the calibrated response of an organism to a potential internal or invasive threat. [GO_REF:0000022, GOC:add]
36	C5	GO:BP	GOBP_IMMUNE_RESPONSE	AIF1	199	ENSG00000206428	AIF1	199	ENSG00000206428	M19817			GO:0006955	http://amigo.geneontology.org/amigo/term/GO:0006955	Any immune system process that functions in the calibrated response of an organism to a potential internal or invasive threat. [GO_REF:0000022, GOC:add]
37	C5	GO:BP	GOBP_IMMUNE_RESPONSE	AIF1	199	ENSG00000234836	AIF1	199	ENSG00000234836	M19817			GO:0006955	http://amigo.geneontology.org/amigo/term/GO:0006955	Any immune system process that functions in the calibrated response of an organism to a potential internal or invasive threat. [GO_REF:0000022, GOC:add]
38	C5	GO:BP	GOBP_IMMUNE_RESPONSE	AIF1	199	ENSG00000235588	AIF1	199	ENSG00000235588	M19817			GO:0006955	http://amigo.geneontology.org/amigo/term/GO:0006955	Any immune system process that functions in the calibrated response of an organism to a potential internal or invasive threat. [GO_REF:0000022, GOC:add]
39	C5	GO:BP	GOBP_IMMUNE_RESPONSE	AIF1	199	ENSG00000235985	AIF1	199	ENSG00000235985	M19817			GO:0006955	http://amigo.geneontology.org/amigo/term/GO:0006955	Any immune system process that functions in the calibrated response of an organism to a potential internal or invasive threat. [GO_REF:0000022, GOC:add]
40	C5	GO:BP	GOBP_IMMUNE_RESPONSE	AIF1	199	ENSG00000237727	AIF1	199	ENSG00000237727	M19817			GO:0006955	http://amigo.geneontology.org/amigo/term/GO:0006955	Any immune system process that functions in the calibrated response of an organism to a potential internal or invasive threat. [GO_REF:0000022, GOC:add]
41	C5	GO:BP	GOBP_IMMUNE_RESPONSE	AIM2	9447	ENSG00000163568	AIM2	9447	ENSG00000163568	M19817			GO:0006955	http://amigo.geneontology.org/amigo/term/GO:0006955	Any immune system process that functions in the calibrated response of an organism to a potential internal or invasive threat. [GO_REF:0000022, GOC:add]
42	C5	GO:BP	GOBP_IMMUNE_RESPONSE	AIRE	326	ENSG00000160224	AIRE	326	ENSG00000160224	M19817			GO:0006955	http://amigo.geneontology.org/amigo/term/GO:0006955	Any immune system process that functions in the calibrated response of an organism to a potential internal or invasive threat. [GO_REF:0000022, GOC:add]
43	C5	GO:BP	GOBP_IMMUNE_RESPONSE	AKAP1	8165	ENSG00000121057	AKAP1	8165	ENSG00000121057	M19817			GO:0006955	http://amigo.geneontology.org/amigo/term/GO:0006955	Any immune system process that functions in the calibrated response of an organism to a potential internal or invasive threat. [GO_REF:0000022, GOC:add]
44	C5	GO:BP	GOBP_IMMUNE_RESPONSE	AKAP8	10270	ENSG00000105127	AKAP8	10270	ENSG00000105127	M19817			GO:0006955	http://amigo.geneontology.org/amigo/term/GO:0006955	Any immune system process that functions in the calibrated response of an organism to a potential internal or invasive threat. [GO_REF:0000022, GOC:add]
45	C5	GO:BP	GOBP_IMMUNE_RESPONSE	AKIRIN2	55122	ENSG00000135334	AKIRIN2	55122	ENSG00000135334	M19817			GO:0006955	http://amigo.geneontology.org/amigo/term/GO:0006955	Any immune system process that functions in the calibrated response of an organism to a potential internal or invasive threat. [GO_REF:0000022, GOC:add]
46	C5	GO:BP	GOBP_IMMUNE_RESPONSE	ALCAM	214	ENSG00000170017	ALCAM	214	ENSG00000170017	M19817			GO:0006955	http://amigo.geneontology.org/amigo/term/GO:0006955	Any immune system process that functions in the calibrated response of an organism to a potential internal or invasive threat. [GO_REF:0000022, GOC:add]
47	C5	GO:BP	GOBP_IMMUNE_RESPONSE	ALOX15	246	ENSG00000161905	ALOX15	246	ENSG00000161905	M19817			GO:0006955	http://amigo.geneontology.org/amigo/term/GO:0006955	Any immune system process that functions in the calibrated response of an organism to a potential internal or invasive threat. [GO_REF:0000022, GOC:add]
48	C5	GO:BP	GOBP_IMMUNE_RESPONSE	ALOX5	240	ENSG00000012779	ALOX5	240	ENSG00000012779	M19817			GO:0006955	http://amigo.geneontology.org/amigo/term/GO:0006955	Any immune system process that functions in the calibrated response of an organism to a potential internal or invasive threat. [GO_REF:0000022, GOC:add]
49	C5	GO:BP	GOBP_IMMUNE_RESPONSE	ALOX5	240	ENSG00000275565	ALOX5	240	ENSG00000275565	M19817			GO:0006955	http://amigo.geneontology.org/amigo/term/GO:0006955	Any immune system process that functions in the calibrated response of an organism to a potential internal or invasive threat. [GO_REF:0000022, GOC:add]
50	C5	GO:BP	GOBP_IMMUNE_RESPONSE	ALPK1	80216	ENSG00000073331	ALPK1	80216	ENSG00000073331	M19817			GO:0006955	http://amigo.geneontology.org/amigo/term/GO:0006955	Any immune system process that functions in the calibrated response of an organism to a potential internal or invasive threat. [GO_REF:0000022, GOC:add]
51	C5	GO:BP	GOBP_IMMUNE_RESPONSE	AMBP	259	ENSG00000106927	AMBP	259	ENSG00000106927	M19817			GO:0006955	http://amigo.geneontology.org/amigo/term/GO:0006955	Any immune system process that functions in the calibrated response of an organism to a potential internal or invasive threat. [GO_REF:0000022, GOC:add]
52	C5	GO:BP	GOBP_IMMUNE_RESPONSE	ANG	283	ENSG00000214274	ANG	283	ENSG00000214274	M19817			GO:0006955	http://amigo.geneontology.org/amigo/term/GO:0006955	Any immune system process that functions in the calibrated response of an organism to a potential internal or invasive threat. [GO_REF:0000022, GOC:add]
53	C5	GO:BP	GOBP_IMMUNE_RESPONSE	ANGPT1	284	ENSG00000154188	ANGPT1	284	ENSG00000154188	M19817			GO:0006955	http://amigo.geneontology.org/amigo/term/GO:0006955	Any immune system process that functions in the calibrated response of an organism to a potential internal or invasive threat. [GO_REF:0000022, GOC:add]
54	C5	GO:BP	GOBP_IMMUNE_RESPONSE	ANKHD1	54882	ENSG00000131503	ANKHD1	54882	ENSG00000131503	M19817			GO:0006955	http://amigo.geneontology.org/amigo/term/GO:0006955	Any immune system process that functions in the calibrated response of an organism to a potential internal or invasive threat. [GO_REF:0000022, GOC:add]
55	C5	GO:BP	GOBP_IMMUNE_RESPONSE	ANKRD17	26057	ENSG00000132466	ANKRD17	26057	ENSG00000132466	M19817			GO:0006955	http://amigo.geneontology.org/amigo/term/GO:0006955	Any immune system process that functions in the calibrated response of an organism to a potential internal or invasive threat. [GO_REF:0000022, GOC:add]
56	C5	GO:BP	GOBP_IMMUNE_RESPONSE	ANXA1	301	ENSG00000135046	ANXA1	301	ENSG00000135046	M19817			GO:0006955	http://amigo.geneontology.org/amigo/term/GO:0006955	Any immune system process that functions in the calibrated response of an organism to a potential internal or invasive threat. [GO_REF:0000022, GOC:add]
57	C5	GO:BP	GOBP_IMMUNE_RESPONSE	ANXA3	306	ENSG00000138772	ANXA3	306	ENSG00000138772	M19817			GO:0006955	http://amigo.geneontology.org/amigo/term/GO:0006955	Any immune system process that functions in the calibrated response of an organism to a potential internal or invasive threat. [GO_REF:0000022, GOC:add]
58	C5	GO:BP	GOBP_IMMUNE_RESPONSE	AP1G1	164	ENSG00000166747	AP1G1	164	ENSG00000166747	M19817			GO:0006955	http://amigo.geneontology.org/amigo/term/GO:0006955	Any immune system process that functions in the calibrated response of an organism to a potential internal or invasive threat. [GO_REF:0000022, GOC:add]
59	C5	GO:BP	GOBP_IMMUNE_RESPONSE	AP3B1	8546	ENSG00000132842	AP3B1	8546	ENSG00000132842	M19817			GO:0006955	http://amigo.geneontology.org/amigo/term/GO:0006955	Any immune system process that functions in the calibrated response of an organism to a potential internal or invasive threat. [GO_REF:0000022, GOC:add]
60	C5	GO:BP	GOBP_IMMUNE_RESPONSE	APBB1IP	54518	ENSG00000077420	APBB1IP	54518	ENSG00000077420	M19817			GO:0006955	http://amigo.geneontology.org/amigo/term/GO:0006955	Any immune system process that functions in the calibrated response of an organism to a potential internal or invasive threat. [GO_REF:0000022, GOC:add]
61	C5	GO:BP	GOBP_IMMUNE_RESPONSE	APCS	325	ENSG00000132703	APCS	325	ENSG00000132703	M19817			GO:0006955	http://amigo.geneontology.org/amigo/term/GO:0006955	Any immune system process that functions in the calibrated response of an organism to a potential internal or invasive threat. [GO_REF:0000022, GOC:add]
62	C5	GO:BP	GOBP_IMMUNE_RESPONSE	APLF	200558	ENSG00000169621	APLF	200558	ENSG00000169621	M19817			GO:0006955	http://amigo.geneontology.org/amigo/term/GO:0006955	Any immune system process that functions in the calibrated response of an organism to a potential internal or invasive threat. [GO_REF:0000022, GOC:add]
63	C5	GO:BP	GOBP_IMMUNE_RESPONSE	APLN	8862	ENSG00000171388	APLN	8862	ENSG00000171388	M19817			GO:0006955	http://amigo.geneontology.org/amigo/term/GO:0006955	Any immune system process that functions in the calibrated response of an organism to a potential internal or invasive threat. [GO_REF:0000022, GOC:add]
64	C5	GO:BP	GOBP_IMMUNE_RESPONSE	APOA1	335	ENSG00000118137	APOA1	335	ENSG00000118137	M19817			GO:0006955	http://amigo.geneontology.org/amigo/term/GO:0006955	Any immune system process that functions in the calibrated response of an organism to a potential internal or invasive threat. [GO_REF:0000022, GOC:add]
65	C5	GO:BP	GOBP_IMMUNE_RESPONSE	APOA2	336	ENSG00000158874	APOA2	336	ENSG00000158874	M19817			GO:0006955	http://amigo.geneontology.org/amigo/term/GO:0006955	Any immune system process that functions in the calibrated response of an organism to a potential internal or invasive threat. [GO_REF:0000022, GOC:add]
66	C5	GO:BP	GOBP_IMMUNE_RESPONSE	APOA4	337	ENSG00000110244	APOA4	337	ENSG00000110244	M19817			GO:0006955	http://amigo.geneontology.org/amigo/term/GO:0006955	Any immune system process that functions in the calibrated response of an organism to a potential internal or invasive threat. [GO_REF:0000022, GOC:add]
67	C5	GO:BP	GOBP_IMMUNE_RESPONSE	APOBEC3A	200315	ENSG00000128383	APOBEC3A	200315	ENSG00000128383	M19817			GO:0006955	http://amigo.geneontology.org/amigo/term/GO:0006955	Any immune system process that functions in the calibrated response of an organism to a potential internal or invasive threat. [GO_REF:0000022, GOC:add]
68	C5	GO:BP	GOBP_IMMUNE_RESPONSE	APOBEC3A	200315	ENSG00000262156	APOBEC3A	200315	ENSG00000262156	M19817			GO:0006955	http://amigo.geneontology.org/amigo/term/GO:0006955	Any immune system process that functions in the calibrated response of an organism to a potential internal or invasive threat. [GO_REF:0000022, GOC:add]
69	C5	GO:BP	GOBP_IMMUNE_RESPONSE	APOBEC3B	9582	ENSG00000179750	APOBEC3B	9582	ENSG00000179750	M19817			GO:0006955	http://amigo.geneontology.org/amigo/term/GO:0006955	Any immune system process that functions in the calibrated response of an organism to a potential internal or invasive threat. [GO_REF:0000022, GOC:add]
70	C5	GO:BP	GOBP_IMMUNE_RESPONSE	APOBEC3C	27350	ENSG00000244509	APOBEC3C	27350	ENSG00000244509	M19817			GO:0006955	http://amigo.geneontology.org/amigo/term/GO:0006955	Any immune system process that functions in the calibrated response of an organism to a potential internal or invasive threat. [GO_REF:0000022, GOC:add]
71	C5	GO:BP	GOBP_IMMUNE_RESPONSE	APOBEC3D	140564	ENSG00000243811	APOBEC3D	140564	ENSG00000243811	M19817			GO:0006955	http://amigo.geneontology.org/amigo/term/GO:0006955	Any immune system process that functions in the calibrated response of an organism to a potential internal or invasive threat. [GO_REF:0000022, GOC:add]
72	C5	GO:BP	GOBP_IMMUNE_RESPONSE	APOBEC3F	200316	ENSG00000128394	APOBEC3F	200316	ENSG00000128394	M19817			GO:0006955	http://amigo.geneontology.org/amigo/term/GO:0006955	Any immune system process that functions in the calibrated response of an organism to a potential internal or invasive threat. [GO_REF:0000022, GOC:add]
73	C5	GO:BP	GOBP_IMMUNE_RESPONSE	APOBEC3G	60489	ENSG00000239713	APOBEC3G	60489	ENSG00000239713	M19817			GO:0006955	http://amigo.geneontology.org/amigo/term/GO:0006955	Any immune system process that functions in the calibrated response of an organism to a potential internal or invasive threat. [GO_REF:0000022, GOC:add]
74	C5	GO:BP	GOBP_IMMUNE_RESPONSE	APOBEC3H	164668	ENSG00000100298	APOBEC3H	164668	ENSG00000100298	M19817			GO:0006955	http://amigo.geneontology.org/amigo/term/GO:0006955	Any immune system process that functions in the calibrated response of an organism to a potential internal or invasive threat. [GO_REF:0000022, GOC:add]
75	C5	GO:BP	GOBP_IMMUNE_RESPONSE	APOE	348	ENSG00000130203	APOE	348	ENSG00000130203	M19817			GO:0006955	http://amigo.geneontology.org/amigo/term/GO:0006955	Any immune system process that functions in the calibrated response of an organism to a potential internal or invasive threat. [GO_REF:0000022, GOC:add]
76	C5	GO:BP	GOBP_IMMUNE_RESPONSE	APOL1	8542	ENSG00000100342	APOL1	8542	ENSG00000100342	M19817			GO:0006955	http://amigo.geneontology.org/amigo/term/GO:0006955	Any immune system process that functions in the calibrated response of an organism to a potential internal or invasive threat. [GO_REF:0000022, GOC:add]
77	C5	GO:BP	GOBP_IMMUNE_RESPONSE	APP	351	ENSG00000142192	APP	351	ENSG00000142192	M19817			GO:0006955	http://amigo.geneontology.org/amigo/term/GO:0006955	Any immune system process that functions in the calibrated response of an organism to a potential internal or invasive threat. [GO_REF:0000022, GOC:add]
78	C5	GO:BP	GOBP_IMMUNE_RESPONSE	APPL1	26060	ENSG00000157500	APPL1	26060	ENSG00000157500	M19817			GO:0006955	http://amigo.geneontology.org/amigo/term/GO:0006955	Any immune system process that functions in the calibrated response of an organism to a potential internal or invasive threat. [GO_REF:0000022, GOC:add]
79	C5	GO:BP	GOBP_IMMUNE_RESPONSE	APPL2	55198	ENSG00000136044	APPL2	55198	ENSG00000136044	M19817			GO:0006955	http://amigo.geneontology.org/amigo/term/GO:0006955	Any immune system process that functions in the calibrated response of an organism to a potential internal or invasive threat. [GO_REF:0000022, GOC:add]
80	C5	GO:BP	GOBP_IMMUNE_RESPONSE	AQP4	361	ENSG00000171885	AQP4	361	ENSG00000171885	M19817			GO:0006955	http://amigo.geneontology.org/amigo/term/GO:0006955	Any immune system process that functions in the calibrated response of an organism to a potential internal or invasive threat. [GO_REF:0000022, GOC:add]
81	C5	GO:BP	GOBP_IMMUNE_RESPONSE	ARG1	383	ENSG00000118520	ARG1	383	ENSG00000118520	M19817			GO:0006955	http://amigo.geneontology.org/amigo/term/GO:0006955	Any immune system process that functions in the calibrated response of an organism to a potential internal or invasive threat. [GO_REF:0000022, GOC:add]
82	C5	GO:BP	GOBP_IMMUNE_RESPONSE	ARG2	384	ENSG00000081181	ARG2	384	ENSG00000081181	M19817			GO:0006955	http://amigo.geneontology.org/amigo/term/GO:0006955	Any immune system process that functions in the calibrated response of an organism to a potential internal or invasive threat. [GO_REF:0000022, GOC:add]
83	C5	GO:BP	GOBP_IMMUNE_RESPONSE	ARHGEF2	9181	ENSG00000116584	ARHGEF2	9181	ENSG00000116584	M19817			GO:0006955	http://amigo.geneontology.org/amigo/term/GO:0006955	Any immune system process that functions in the calibrated response of an organism to a potential internal or invasive threat. [GO_REF:0000022, GOC:add]
84	C5	GO:BP	GOBP_IMMUNE_RESPONSE	ARID5A	10865	ENSG00000196843	ARID5A	10865	ENSG00000196843	M19817			GO:0006955	http://amigo.geneontology.org/amigo/term/GO:0006955	Any immune system process that functions in the calibrated response of an organism to a potential internal or invasive threat. [GO_REF:0000022, GOC:add]
85	C5	GO:BP	GOBP_IMMUNE_RESPONSE	ARL8B	55207	ENSG00000134108	ARL8B	55207	ENSG00000134108	M19817			GO:0006955	http://amigo.geneontology.org/amigo/term/GO:0006955	Any immune system process that functions in the calibrated response of an organism to a potential internal or invasive threat. [GO_REF:0000022, GOC:add]
86	C5	GO:BP	GOBP_IMMUNE_RESPONSE	ARRB2	409	ENSG00000141480	ARRB2	409	ENSG00000141480	M19817			GO:0006955	http://amigo.geneontology.org/amigo/term/GO:0006955	Any immune system process that functions in the calibrated response of an organism to a potential internal or invasive threat. [GO_REF:0000022, GOC:add]
87	C5	GO:BP	GOBP_IMMUNE_RESPONSE	ASS1	445	ENSG00000130707	ASS1	445	ENSG00000130707	M19817			GO:0006955	http://amigo.geneontology.org/amigo/term/GO:0006955	Any immune system process that functions in the calibrated response of an organism to a potential internal or invasive threat. [GO_REF:0000022, GOC:add]
88	C5	GO:BP	GOBP_IMMUNE_RESPONSE	ATAD3A	55210	ENSG00000197785	ATAD3A	55210	ENSG00000197785	M19817			GO:0006955	http://amigo.geneontology.org/amigo/term/GO:0006955	Any immune system process that functions in the calibrated response of an organism to a potential internal or invasive threat. [GO_REF:0000022, GOC:add]
89	C5	GO:BP	GOBP_IMMUNE_RESPONSE	ATAD5	79915	ENSG00000176208	ATAD5	79915	ENSG00000176208	M19817			GO:0006955	http://amigo.geneontology.org/amigo/term/GO:0006955	Any immune system process that functions in the calibrated response of an organism to a potential internal or invasive threat. [GO_REF:0000022, GOC:add]
90	C5	GO:BP	GOBP_IMMUNE_RESPONSE	ATG5	9474	ENSG00000057663	ATG5	9474	ENSG00000057663	M19817			GO:0006955	http://amigo.geneontology.org/amigo/term/GO:0006955	Any immune system process that functions in the calibrated response of an organism to a potential internal or invasive threat. [GO_REF:0000022, GOC:add]
91	C5	GO:BP	GOBP_IMMUNE_RESPONSE	ATP6V0A2	23545	ENSG00000185344	ATP6V0A2	23545	ENSG00000185344	M19817			GO:0006955	http://amigo.geneontology.org/amigo/term/GO:0006955	Any immune system process that functions in the calibrated response of an organism to a potential internal or invasive threat. [GO_REF:0000022, GOC:add]
92	C5	GO:BP	GOBP_IMMUNE_RESPONSE	ATP7A	538	ENSG00000165240	ATP7A	538	ENSG00000165240	M19817			GO:0006955	http://amigo.geneontology.org/amigo/term/GO:0006955	Any immune system process that functions in the calibrated response of an organism to a potential internal or invasive threat. [GO_REF:0000022, GOC:add]
93	C5	GO:BP	GOBP_IMMUNE_RESPONSE	AXL	558	ENSG00000167601	AXL	558	ENSG00000167601	M19817			GO:0006955	http://amigo.geneontology.org/amigo/term/GO:0006955	Any immune system process that functions in the calibrated response of an organism to a potential internal or invasive threat. [GO_REF:0000022, GOC:add]
94	C5	GO:BP	GOBP_IMMUNE_RESPONSE	AZGP1	563	ENSG00000160862	AZGP1	563	ENSG00000160862	M19817			GO:0006955	http://amigo.geneontology.org/amigo/term/GO:0006955	Any immune system process that functions in the calibrated response of an organism to a potential internal or invasive threat. [GO_REF:0000022, GOC:add]
95	C5	GO:BP	GOBP_IMMUNE_RESPONSE	AZU1	566	ENSG00000172232	AZU1	566	ENSG00000172232	M19817			GO:0006955	http://amigo.geneontology.org/amigo/term/GO:0006955	Any immune system process that functions in the calibrated response of an organism to a potential internal or invasive threat. [GO_REF:0000022, GOC:add]
96	C5	GO:BP	GOBP_IMMUNE_RESPONSE	AZU1	566	ENSG00000278624	AZU1	566	ENSG00000278624	M19817			GO:0006955	http://amigo.geneontology.org/amigo/term/GO:0006955	Any immune system process that functions in the calibrated response of an organism to a potential internal or invasive threat. [GO_REF:0000022, GOC:add]
97	C5	GO:BP	GOBP_IMMUNE_RESPONSE	B2M	567	ENSG00000166710	B2M	567	ENSG00000166710	M19817			GO:0006955	http://amigo.geneontology.org/amigo/term/GO:0006955	Any immune system process that functions in the calibrated response of an organism to a potential internal or invasive threat. [GO_REF:0000022, GOC:add]
98	C5	GO:BP	GOBP_IMMUNE_RESPONSE	B2M	567	ENSG00000273686	B2M	567	ENSG00000273686	M19817			GO:0006955	http://amigo.geneontology.org/amigo/term/GO:0006955	Any immune system process that functions in the calibrated response of an organism to a potential internal or invasive threat. [GO_REF:0000022, GOC:add]
99	C5	GO:BP	GOBP_IMMUNE_RESPONSE	BACH2	60468	ENSG00000112182	BACH2	60468	ENSG00000112182	M19817			GO:0006955	http://amigo.geneontology.org/amigo/term/GO:0006955	Any immune system process that functions in the calibrated response of an organism to a potential internal or invasive threat. [GO_REF:0000022, GOC:add]
100	C5	GO:BP	GOBP_IMMUNE_RESPONSE	BAG6	7917	ENSG00000096155	BAG6	7917	ENSG00000096155	M19817			GO:0006955	http://amigo.geneontology.org/amigo/term/GO:0006955	Any immune system process that functions in the calibrated response of an organism to a potential internal or invasive threat. [GO_REF:0000022, GOC:add]
101	C5	GO:BP	GOBP_IMMUNE_RESPONSE	BAG6	7917	ENSG00000204463	BAG6	7917	ENSG00000204463	M19817			GO:0006955	http://amigo.geneontology.org/amigo/term/GO:0006955	Any immune system process that functions in the calibrated response of an organism to a potential internal or invasive threat. [GO_REF:0000022, GOC:add]
102	C5	GO:BP	GOBP_IMMUNE_RESPONSE	BAG6	7917	ENSG00000227761	BAG6	7917	ENSG00000227761	M19817			GO:0006955	http://amigo.geneontology.org/amigo/term/GO:0006955	Any immune system process that functions in the calibrated response of an organism to a potential internal or invasive threat. [GO_REF:0000022, GOC:add]
103	C5	GO:BP	GOBP_IMMUNE_RESPONSE	BAG6	7917	ENSG00000228760	BAG6	7917	ENSG00000228760	M19817			GO:0006955	http://amigo.geneontology.org/amigo/term/GO:0006955	Any immune system process that functions in the calibrated response of an organism to a potential internal or invasive threat. [GO_REF:0000022, GOC:add]
104	C5	GO:BP	GOBP_IMMUNE_RESPONSE	BAG6	7917	ENSG00000229524	BAG6	7917	ENSG00000229524	M19817			GO:0006955	http://amigo.geneontology.org/amigo/term/GO:0006955	Any immune system process that functions in the calibrated response of an organism to a potential internal or invasive threat. [GO_REF:0000022, GOC:add]
105	C5	GO:BP	GOBP_IMMUNE_RESPONSE	BAG6	7917	ENSG00000233348	BAG6	7917	ENSG00000233348	M19817			GO:0006955	http://amigo.geneontology.org/amigo/term/GO:0006955	Any immune system process that functions in the calibrated response of an organism to a potential internal or invasive threat. [GO_REF:0000022, GOC:add]
106	C5	GO:BP	GOBP_IMMUNE_RESPONSE	BAG6	7917	ENSG00000234651	BAG6	7917	ENSG00000234651	M19817			GO:0006955	http://amigo.geneontology.org/amigo/term/GO:0006955	Any immune system process that functions in the calibrated response of an organism to a potential internal or invasive threat. [GO_REF:0000022, GOC:add]
107	C5	GO:BP	GOBP_IMMUNE_RESPONSE	BANF1	8815	ENSG00000175334	BANF1	8815	ENSG00000175334	M19817			GO:0006955	http://amigo.geneontology.org/amigo/term/GO:0006955	Any immune system process that functions in the calibrated response of an organism to a potential internal or invasive threat. [GO_REF:0000022, GOC:add]
108	C5	GO:BP	GOBP_IMMUNE_RESPONSE	BANK1	55024	ENSG00000153064	BANK1	55024	ENSG00000153064	M19817			GO:0006955	http://amigo.geneontology.org/amigo/term/GO:0006955	Any immune system process that functions in the calibrated response of an organism to a potential internal or invasive threat. [GO_REF:0000022, GOC:add]
109	C5	GO:BP	GOBP_IMMUNE_RESPONSE	BATF	10538	ENSG00000156127	BATF	10538	ENSG00000156127	M19817			GO:0006955	http://amigo.geneontology.org/amigo/term/GO:0006955	Any immune system process that functions in the calibrated response of an organism to a potential internal or invasive threat. [GO_REF:0000022, GOC:add]
110	C5	GO:BP	GOBP_IMMUNE_RESPONSE	BAX	581	ENSG00000087088	BAX	581	ENSG00000087088	M19817			GO:0006955	http://amigo.geneontology.org/amigo/term/GO:0006955	Any immune system process that functions in the calibrated response of an organism to a potential internal or invasive threat. [GO_REF:0000022, GOC:add]
111	C5	GO:BP	GOBP_IMMUNE_RESPONSE	BCAR1	9564	ENSG00000050820	BCAR1	9564	ENSG00000050820	M19817			GO:0006955	http://amigo.geneontology.org/amigo/term/GO:0006955	Any immune system process that functions in the calibrated response of an organism to a potential internal or invasive threat. [GO_REF:0000022, GOC:add]
112	C5	GO:BP	GOBP_IMMUNE_RESPONSE	BCAR1	9564	ENSG00000285460	BCAR1	9564	ENSG00000285460	M19817			GO:0006955	http://amigo.geneontology.org/amigo/term/GO:0006955	Any immune system process that functions in the calibrated response of an organism to a potential internal or invasive threat. [GO_REF:0000022, GOC:add]
113	C5	GO:BP	GOBP_IMMUNE_RESPONSE	BCL10	8915	ENSG00000142867	BCL10	8915	ENSG00000142867	M19817			GO:0006955	http://amigo.geneontology.org/amigo/term/GO:0006955	Any immune system process that functions in the calibrated response of an organism to a potential internal or invasive threat. [GO_REF:0000022, GOC:add]
114	C5	GO:BP	GOBP_IMMUNE_RESPONSE	BCL2	596	ENSG00000171791	BCL2	596	ENSG00000171791	M19817			GO:0006955	http://amigo.geneontology.org/amigo/term/GO:0006955	Any immune system process that functions in the calibrated response of an organism to a potential internal or invasive threat. [GO_REF:0000022, GOC:add]
115	C5	GO:BP	GOBP_IMMUNE_RESPONSE	BCL3	602	ENSG00000069399	BCL3	602	ENSG00000069399	M19817			GO:0006955	http://amigo.geneontology.org/amigo/term/GO:0006955	Any immune system process that functions in the calibrated response of an organism to a potential internal or invasive threat. [GO_REF:0000022, GOC:add]
116	C5	GO:BP	GOBP_IMMUNE_RESPONSE	BCL6	604	ENSG00000113916	BCL6	604	ENSG00000113916	M19817			GO:0006955	http://amigo.geneontology.org/amigo/term/GO:0006955	Any immune system process that functions in the calibrated response of an organism to a potential internal or invasive threat. [GO_REF:0000022, GOC:add]
117	C5	GO:BP	GOBP_IMMUNE_RESPONSE	BCL6B	255877	ENSG00000161940	BCL6B	255877	ENSG00000161940	M19817			GO:0006955	http://amigo.geneontology.org/amigo/term/GO:0006955	Any immune system process that functions in the calibrated response of an organism to a potential internal or invasive threat. [GO_REF:0000022, GOC:add]
118	C5	GO:BP	GOBP_IMMUNE_RESPONSE	BCR	613	ENSG00000186716	BCR	613	ENSG00000186716	M19817			GO:0006955	http://amigo.geneontology.org/amigo/term/GO:0006955	Any immune system process that functions in the calibrated response of an organism to a potential internal or invasive threat. [GO_REF:0000022, GOC:add]
119	C5	GO:BP	GOBP_IMMUNE_RESPONSE	BIRC2	329	ENSG00000110330	BIRC2	329	ENSG00000110330	M19817			GO:0006955	http://amigo.geneontology.org/amigo/term/GO:0006955	Any immune system process that functions in the calibrated response of an organism to a potential internal or invasive threat. [GO_REF:0000022, GOC:add]
120	C5	GO:BP	GOBP_IMMUNE_RESPONSE	BIRC3	330	ENSG00000023445	BIRC3	330	ENSG00000023445	M19817			GO:0006955	http://amigo.geneontology.org/amigo/term/GO:0006955	Any immune system process that functions in the calibrated response of an organism to a potential internal or invasive threat. [GO_REF:0000022, GOC:add]
121	C5	GO:BP	GOBP_IMMUNE_RESPONSE	BLK	640	ENSG00000136573	BLK	640	ENSG00000136573	M19817			GO:0006955	http://amigo.geneontology.org/amigo/term/GO:0006955	Any immune system process that functions in the calibrated response of an organism to a potential internal or invasive threat. [GO_REF:0000022, GOC:add]
122	C5	GO:BP	GOBP_IMMUNE_RESPONSE	BLK	640	ENSG00000285369	BLK	640	ENSG00000285369	M19817			GO:0006955	http://amigo.geneontology.org/amigo/term/GO:0006955	Any immune system process that functions in the calibrated response of an organism to a potential internal or invasive threat. [GO_REF:0000022, GOC:add]
123	C5	GO:BP	GOBP_IMMUNE_RESPONSE	BLNK	29760	ENSG00000095585	BLNK	29760	ENSG00000095585	M19817			GO:0006955	http://amigo.geneontology.org/amigo/term/GO:0006955	Any immune system process that functions in the calibrated response of an organism to a potential internal or invasive threat. [GO_REF:0000022, GOC:add]
124	C5	GO:BP	GOBP_IMMUNE_RESPONSE	BMP6	654	ENSG00000153162	BMP6	654	ENSG00000153162	M19817			GO:0006955	http://amigo.geneontology.org/amigo/term/GO:0006955	Any immune system process that functions in the calibrated response of an organism to a potential internal or invasive threat. [GO_REF:0000022, GOC:add]
125	C5	GO:BP	GOBP_IMMUNE_RESPONSE	BMPR1A	657	ENSG00000107779	BMPR1A	657	ENSG00000107779	M19817			GO:0006955	http://amigo.geneontology.org/amigo/term/GO:0006955	Any immune system process that functions in the calibrated response of an organism to a potential internal or invasive threat. [GO_REF:0000022, GOC:add]
126	C5	GO:BP	GOBP_IMMUNE_RESPONSE	BMX	660	ENSG00000102010	BMX	660	ENSG00000102010	M19817			GO:0006955	http://amigo.geneontology.org/amigo/term/GO:0006955	Any immune system process that functions in the calibrated response of an organism to a potential internal or invasive threat. [GO_REF:0000022, GOC:add]
127	C5	GO:BP	GOBP_IMMUNE_RESPONSE	BPI	671	ENSG00000101425	BPI	671	ENSG00000101425	M19817			GO:0006955	http://amigo.geneontology.org/amigo/term/GO:0006955	Any immune system process that functions in the calibrated response of an organism to a potential internal or invasive threat. [GO_REF:0000022, GOC:add]
128	C5	GO:BP	GOBP_IMMUNE_RESPONSE	BPIFA1	51297	ENSG00000198183	BPIFA1	51297	ENSG00000198183	M19817			GO:0006955	http://amigo.geneontology.org/amigo/term/GO:0006955	Any immune system process that functions in the calibrated response of an organism to a potential internal or invasive threat. [GO_REF:0000022, GOC:add]
129	C5	GO:BP	GOBP_IMMUNE_RESPONSE	BPIFB1	92747	ENSG00000125999	BPIFB1	92747	ENSG00000125999	M19817			GO:0006955	http://amigo.geneontology.org/amigo/term/GO:0006955	Any immune system process that functions in the calibrated response of an organism to a potential internal or invasive threat. [GO_REF:0000022, GOC:add]
130	C5	GO:BP	GOBP_IMMUNE_RESPONSE	BPIFB3	359710	ENSG00000186190	BPIFB3	359710	ENSG00000186190	M19817			GO:0006955	http://amigo.geneontology.org/amigo/term/GO:0006955	Any immune system process that functions in the calibrated response of an organism to a potential internal or invasive threat. [GO_REF:0000022, GOC:add]
131	C5	GO:BP	GOBP_IMMUNE_RESPONSE	BST1	683	ENSG00000109743	BST1	683	ENSG00000109743	M19817			GO:0006955	http://amigo.geneontology.org/amigo/term/GO:0006955	Any immune system process that functions in the calibrated response of an organism to a potential internal or invasive threat. [GO_REF:0000022, GOC:add]
132	C5	GO:BP	GOBP_IMMUNE_RESPONSE	BST2	684	ENSG00000130303	BST2	684	ENSG00000130303	M19817			GO:0006955	http://amigo.geneontology.org/amigo/term/GO:0006955	Any immune system process that functions in the calibrated response of an organism to a potential internal or invasive threat. [GO_REF:0000022, GOC:add]
133	C5	GO:BP	GOBP_IMMUNE_RESPONSE	BTK	695	ENSG00000010671	BTK	695	ENSG00000010671	M19817			GO:0006955	http://amigo.geneontology.org/amigo/term/GO:0006955	Any immune system process that functions in the calibrated response of an organism to a potential internal or invasive threat. [GO_REF:0000022, GOC:add]
134	C5	GO:BP	GOBP_IMMUNE_RESPONSE	BTLA	151888	ENSG00000186265	BTLA	151888	ENSG00000186265	M19817			GO:0006955	http://amigo.geneontology.org/amigo/term/GO:0006955	Any immune system process that functions in the calibrated response of an organism to a potential internal or invasive threat. [GO_REF:0000022, GOC:add]
135	C5	GO:BP	GOBP_IMMUNE_RESPONSE	BTN1A1	696	ENSG00000124557	BTN1A1	696	ENSG00000124557	M19817			GO:0006955	http://amigo.geneontology.org/amigo/term/GO:0006955	Any immune system process that functions in the calibrated response of an organism to a potential internal or invasive threat. [GO_REF:0000022, GOC:add]
136	C5	GO:BP	GOBP_IMMUNE_RESPONSE	BTN2A1	11120	ENSG00000112763	BTN2A1	11120	ENSG00000112763	M19817			GO:0006955	http://amigo.geneontology.org/amigo/term/GO:0006955	Any immune system process that functions in the calibrated response of an organism to a potential internal or invasive threat. [GO_REF:0000022, GOC:add]
137	C5	GO:BP	GOBP_IMMUNE_RESPONSE	BTN2A2	10385	ENSG00000124508	BTN2A2	10385	ENSG00000124508	M19817			GO:0006955	http://amigo.geneontology.org/amigo/term/GO:0006955	Any immune system process that functions in the calibrated response of an organism to a potential internal or invasive threat. [GO_REF:0000022, GOC:add]
138	C5	GO:BP	GOBP_IMMUNE_RESPONSE	BTN2A3P	54718	ENSG00000124549	BTN2A3P	54718	ENSG00000124549	M19817			GO:0006955	http://amigo.geneontology.org/amigo/term/GO:0006955	Any immune system process that functions in the calibrated response of an organism to a potential internal or invasive threat. [GO_REF:0000022, GOC:add]
139	C5	GO:BP	GOBP_IMMUNE_RESPONSE	BTN3A1	11119	ENSG00000026950	BTN3A1	11119	ENSG00000026950	M19817			GO:0006955	http://amigo.geneontology.org/amigo/term/GO:0006955	Any immune system process that functions in the calibrated response of an organism to a potential internal or invasive threat. [GO_REF:0000022, GOC:add]
140	C5	GO:BP	GOBP_IMMUNE_RESPONSE	BTN3A2	11118	ENSG00000186470	BTN3A2	11118	ENSG00000186470	M19817			GO:0006955	http://amigo.geneontology.org/amigo/term/GO:0006955	Any immune system process that functions in the calibrated response of an organism to a potential internal or invasive threat. [GO_REF:0000022, GOC:add]
141	C5	GO:BP	GOBP_IMMUNE_RESPONSE	BTN3A3	10384	ENSG00000111801	BTN3A3	10384	ENSG00000111801	M19817			GO:0006955	http://amigo.geneontology.org/amigo/term/GO:0006955	Any immune system process that functions in the calibrated response of an organism to a potential internal or invasive threat. [GO_REF:0000022, GOC:add]
142	C5	GO:BP	GOBP_IMMUNE_RESPONSE	BTNL10	100129094	ENSG00000215811	BTNL10	100129094	ENSG00000215811	M19817			GO:0006955	http://amigo.geneontology.org/amigo/term/GO:0006955	Any immune system process that functions in the calibrated response of an organism to a potential internal or invasive threat. [GO_REF:0000022, GOC:add]
143	C5	GO:BP	GOBP_IMMUNE_RESPONSE	BTNL10	100129094	ENSG00000285153	BTNL10	100129094	ENSG00000285153	M19817			GO:0006955	http://amigo.geneontology.org/amigo/term/GO:0006955	Any immune system process that functions in the calibrated response of an organism to a potential internal or invasive threat. [GO_REF:0000022, GOC:add]
144	C5	GO:BP	GOBP_IMMUNE_RESPONSE	BTNL2	56244	ENSG00000204290	BTNL2	56244	ENSG00000204290	M19817			GO:0006955	http://amigo.geneontology.org/amigo/term/GO:0006955	Any immune system process that functions in the calibrated response of an organism to a potential internal or invasive threat. [GO_REF:0000022, GOC:add]
145	C5	GO:BP	GOBP_IMMUNE_RESPONSE	BTNL2	56244	ENSG00000224242	BTNL2	56244	ENSG00000224242	M19817			GO:0006955	http://amigo.geneontology.org/amigo/term/GO:0006955	Any immune system process that functions in the calibrated response of an organism to a potential internal or invasive threat. [GO_REF:0000022, GOC:add]
146	C5	GO:BP	GOBP_IMMUNE_RESPONSE	BTNL2	56244	ENSG00000224770	BTNL2	56244	ENSG00000224770	M19817			GO:0006955	http://amigo.geneontology.org/amigo/term/GO:0006955	Any immune system process that functions in the calibrated response of an organism to a potential internal or invasive threat. [GO_REF:0000022, GOC:add]
147	C5	GO:BP	GOBP_IMMUNE_RESPONSE	BTNL2	56244	ENSG00000225412	BTNL2	56244	ENSG00000225412	M19817			GO:0006955	http://amigo.geneontology.org/amigo/term/GO:0006955	Any immune system process that functions in the calibrated response of an organism to a potential internal or invasive threat. [GO_REF:0000022, GOC:add]
148	C5	GO:BP	GOBP_IMMUNE_RESPONSE	BTNL2	56244	ENSG00000225845	BTNL2	56244	ENSG00000225845	M19817			GO:0006955	http://amigo.geneontology.org/amigo/term/GO:0006955	Any immune system process that functions in the calibrated response of an organism to a potential internal or invasive threat. [GO_REF:0000022, GOC:add]
149	C5	GO:BP	GOBP_IMMUNE_RESPONSE	BTNL2	56244	ENSG00000226127	BTNL2	56244	ENSG00000226127	M19817			GO:0006955	http://amigo.geneontology.org/amigo/term/GO:0006955	Any immune system process that functions in the calibrated response of an organism to a potential internal or invasive threat. [GO_REF:0000022, GOC:add]
150	C5	GO:BP	GOBP_IMMUNE_RESPONSE	BTNL2	56244	ENSG00000229597	BTNL2	56244	ENSG00000229597	M19817			GO:0006955	http://amigo.geneontology.org/amigo/term/GO:0006955	Any immune system process that functions in the calibrated response of an organism to a potential internal or invasive threat. [GO_REF:0000022, GOC:add]
151	C5	GO:BP	GOBP_IMMUNE_RESPONSE	BTNL2	56244	ENSG00000229741	BTNL2	56244	ENSG00000229741	M19817			GO:0006955	http://amigo.geneontology.org/amigo/term/GO:0006955	Any immune system process that functions in the calibrated response of an organism to a potential internal or invasive threat. [GO_REF:0000022, GOC:add]
152	C5	GO:BP	GOBP_IMMUNE_RESPONSE	BTNL2	56244	ENSG00000275798	BTNL2	56244	ENSG00000275798	M19817			GO:0006955	http://amigo.geneontology.org/amigo/term/GO:0006955	Any immune system process that functions in the calibrated response of an organism to a potential internal or invasive threat. [GO_REF:0000022, GOC:add]
153	C5	GO:BP	GOBP_IMMUNE_RESPONSE	BTNL3	10917	ENSG00000168903	BTNL3	10917	ENSG00000168903	M19817			GO:0006955	http://amigo.geneontology.org/amigo/term/GO:0006955	Any immune system process that functions in the calibrated response of an organism to a potential internal or invasive threat. [GO_REF:0000022, GOC:add]
154	C5	GO:BP	GOBP_IMMUNE_RESPONSE	BTNL8	79908	ENSG00000113303	BTNL8	79908	ENSG00000113303	M19817			GO:0006955	http://amigo.geneontology.org/amigo/term/GO:0006955	Any immune system process that functions in the calibrated response of an organism to a potential internal or invasive threat. [GO_REF:0000022, GOC:add]
155	C5	GO:BP	GOBP_IMMUNE_RESPONSE	BTNL9	153579	ENSG00000165810	BTNL9	153579	ENSG00000165810	M19817			GO:0006955	http://amigo.geneontology.org/amigo/term/GO:0006955	Any immune system process that functions in the calibrated response of an organism to a potential internal or invasive threat. [GO_REF:0000022, GOC:add]
156	C5	GO:BP	GOBP_IMMUNE_RESPONSE	C12orf4	57102	ENSG00000047621	C12orf4	57102	ENSG00000047621	M19817			GO:0006955	http://amigo.geneontology.org/amigo/term/GO:0006955	Any immune system process that functions in the calibrated response of an organism to a potential internal or invasive threat. [GO_REF:0000022, GOC:add]
157	C5	GO:BP	GOBP_IMMUNE_RESPONSE	C17orf99	100141515	ENSG00000187997	C17orf99	100141515	ENSG00000187997	M19817			GO:0006955	http://amigo.geneontology.org/amigo/term/GO:0006955	Any immune system process that functions in the calibrated response of an organism to a potential internal or invasive threat. [GO_REF:0000022, GOC:add]
158	C5	GO:BP	GOBP_IMMUNE_RESPONSE	C1QA	712	ENSG00000173372	C1QA	712	ENSG00000173372	M19817			GO:0006955	http://amigo.geneontology.org/amigo/term/GO:0006955	Any immune system process that functions in the calibrated response of an organism to a potential internal or invasive threat. [GO_REF:0000022, GOC:add]
159	C5	GO:BP	GOBP_IMMUNE_RESPONSE	C1QB	713	ENSG00000173369	C1QB	713	ENSG00000173369	M19817			GO:0006955	http://amigo.geneontology.org/amigo/term/GO:0006955	Any immune system process that functions in the calibrated response of an organism to a potential internal or invasive threat. [GO_REF:0000022, GOC:add]
160	C5	GO:BP	GOBP_IMMUNE_RESPONSE	C1QBP	708	ENSG00000108561	C1QBP	708	ENSG00000108561	M19817			GO:0006955	http://amigo.geneontology.org/amigo/term/GO:0006955	Any immune system process that functions in the calibrated response of an organism to a potential internal or invasive threat. [GO_REF:0000022, GOC:add]
161	C5	GO:BP	GOBP_IMMUNE_RESPONSE	C1QC	714	ENSG00000159189	C1QC	714	ENSG00000159189	M19817			GO:0006955	http://amigo.geneontology.org/amigo/term/GO:0006955	Any immune system process that functions in the calibrated response of an organism to a potential internal or invasive threat. [GO_REF:0000022, GOC:add]
162	C5	GO:BP	GOBP_IMMUNE_RESPONSE	C1R	715	ENSG00000159403	C1R	715	ENSG00000159403	M19817			GO:0006955	http://amigo.geneontology.org/amigo/term/GO:0006955	Any immune system process that functions in the calibrated response of an organism to a potential internal or invasive threat. [GO_REF:0000022, GOC:add]
163	C5	GO:BP	GOBP_IMMUNE_RESPONSE	C1R	715	ENSG00000288512	C1R	715	ENSG00000288512	M19817			GO:0006955	http://amigo.geneontology.org/amigo/term/GO:0006955	Any immune system process that functions in the calibrated response of an organism to a potential internal or invasive threat. [GO_REF:0000022, GOC:add]
164	C5	GO:BP	GOBP_IMMUNE_RESPONSE	C1RL	51279	ENSG00000139178	C1RL	51279	ENSG00000139178	M19817			GO:0006955	http://amigo.geneontology.org/amigo/term/GO:0006955	Any immune system process that functions in the calibrated response of an organism to a potential internal or invasive threat. [GO_REF:0000022, GOC:add]
165	C5	GO:BP	GOBP_IMMUNE_RESPONSE	C1RL	51279	ENSG00000288124	C1RL	51279	ENSG00000288124	M19817			GO:0006955	http://amigo.geneontology.org/amigo/term/GO:0006955	Any immune system process that functions in the calibrated response of an organism to a potential internal or invasive threat. [GO_REF:0000022, GOC:add]
166	C5	GO:BP	GOBP_IMMUNE_RESPONSE	C1S	716	ENSG00000182326	C1S	716	ENSG00000182326	M19817			GO:0006955	http://amigo.geneontology.org/amigo/term/GO:0006955	Any immune system process that functions in the calibrated response of an organism to a potential internal or invasive threat. [GO_REF:0000022, GOC:add]
167	C5	GO:BP	GOBP_IMMUNE_RESPONSE	C2	717	ENSG00000166278	C2	717	ENSG00000166278	M19817			GO:0006955	http://amigo.geneontology.org/amigo/term/GO:0006955	Any immune system process that functions in the calibrated response of an organism to a potential internal or invasive threat. [GO_REF:0000022, GOC:add]
168	C5	GO:BP	GOBP_IMMUNE_RESPONSE	C2	717	ENSG00000204364	C2	717	ENSG00000204364	M19817			GO:0006955	http://amigo.geneontology.org/amigo/term/GO:0006955	Any immune system process that functions in the calibrated response of an organism to a potential internal or invasive threat. [GO_REF:0000022, GOC:add]
169	C5	GO:BP	GOBP_IMMUNE_RESPONSE	C2	717	ENSG00000206372	C2	717	ENSG00000206372	M19817			GO:0006955	http://amigo.geneontology.org/amigo/term/GO:0006955	Any immune system process that functions in the calibrated response of an organism to a potential internal or invasive threat. [GO_REF:0000022, GOC:add]
170	C5	GO:BP	GOBP_IMMUNE_RESPONSE	C2	717	ENSG00000226560	C2	717	ENSG00000226560	M19817			GO:0006955	http://amigo.geneontology.org/amigo/term/GO:0006955	Any immune system process that functions in the calibrated response of an organism to a potential internal or invasive threat. [GO_REF:0000022, GOC:add]
171	C5	GO:BP	GOBP_IMMUNE_RESPONSE	C2	717	ENSG00000231543	C2	717	ENSG00000231543	M19817			GO:0006955	http://amigo.geneontology.org/amigo/term/GO:0006955	Any immune system process that functions in the calibrated response of an organism to a potential internal or invasive threat. [GO_REF:0000022, GOC:add]
172	C5	GO:BP	GOBP_IMMUNE_RESPONSE	C2	717	ENSG00000235017	C2	717	ENSG00000235017	M19817			GO:0006955	http://amigo.geneontology.org/amigo/term/GO:0006955	Any immune system process that functions in the calibrated response of an organism to a potential internal or invasive threat. [GO_REF:0000022, GOC:add]
173	C5	GO:BP	GOBP_IMMUNE_RESPONSE	C2	717	ENSG00000235696	C2	717	ENSG00000235696	M19817			GO:0006955	http://amigo.geneontology.org/amigo/term/GO:0006955	Any immune system process that functions in the calibrated response of an organism to a potential internal or invasive threat. [GO_REF:0000022, GOC:add]
174	C5	GO:BP	GOBP_IMMUNE_RESPONSE	C3	718	ENSG00000125730	C3	718	ENSG00000125730	M19817			GO:0006955	http://amigo.geneontology.org/amigo/term/GO:0006955	Any immune system process that functions in the calibrated response of an organism to a potential internal or invasive threat. [GO_REF:0000022, GOC:add]
175	C5	GO:BP	GOBP_IMMUNE_RESPONSE	C3AR1	719	ENSG00000171860	C3AR1	719	ENSG00000171860	M19817			GO:0006955	http://amigo.geneontology.org/amigo/term/GO:0006955	Any immune system process that functions in the calibrated response of an organism to a potential internal or invasive threat. [GO_REF:0000022, GOC:add]
176	C5	GO:BP	GOBP_IMMUNE_RESPONSE	C4A	720	ENSG00000206340	C4A	720	ENSG00000206340	M19817			GO:0006955	http://amigo.geneontology.org/amigo/term/GO:0006955	Any immune system process that functions in the calibrated response of an organism to a potential internal or invasive threat. [GO_REF:0000022, GOC:add]
177	C5	GO:BP	GOBP_IMMUNE_RESPONSE	C4A	720	ENSG00000227746	C4A	720	ENSG00000227746	M19817			GO:0006955	http://amigo.geneontology.org/amigo/term/GO:0006955	Any immune system process that functions in the calibrated response of an organism to a potential internal or invasive threat. [GO_REF:0000022, GOC:add]
178	C5	GO:BP	GOBP_IMMUNE_RESPONSE	C4A	720	ENSG00000244207	C4A	720	ENSG00000244207	M19817			GO:0006955	http://amigo.geneontology.org/amigo/term/GO:0006955	Any immune system process that functions in the calibrated response of an organism to a potential internal or invasive threat. [GO_REF:0000022, GOC:add]
179	C5	GO:BP	GOBP_IMMUNE_RESPONSE	C4A	720	ENSG00000244731	C4A	720	ENSG00000244731	M19817			GO:0006955	http://amigo.geneontology.org/amigo/term/GO:0006955	Any immune system process that functions in the calibrated response of an organism to a potential internal or invasive threat. [GO_REF:0000022, GOC:add]
180	C5	GO:BP	GOBP_IMMUNE_RESPONSE	C4B	721	ENSG00000204319	C4B	721	ENSG00000204319	M19817			GO:0006955	http://amigo.geneontology.org/amigo/term/GO:0006955	Any immune system process that functions in the calibrated response of an organism to a potential internal or invasive threat. [GO_REF:0000022, GOC:add]
181	C5	GO:BP	GOBP_IMMUNE_RESPONSE	C4B	721	ENSG00000206264	C4B	721	ENSG00000206264	M19817			GO:0006955	http://amigo.geneontology.org/amigo/term/GO:0006955	Any immune system process that functions in the calibrated response of an organism to a potential internal or invasive threat. [GO_REF:0000022, GOC:add]
182	C5	GO:BP	GOBP_IMMUNE_RESPONSE	C4B	721	ENSG00000224389	C4B	721	ENSG00000224389	M19817			GO:0006955	http://amigo.geneontology.org/amigo/term/GO:0006955	Any immune system process that functions in the calibrated response of an organism to a potential internal or invasive threat. [GO_REF:0000022, GOC:add]
183	C5	GO:BP	GOBP_IMMUNE_RESPONSE	C4B	721	ENSG00000224639	C4B	721	ENSG00000224639	M19817			GO:0006955	http://amigo.geneontology.org/amigo/term/GO:0006955	Any immune system process that functions in the calibrated response of an organism to a potential internal or invasive threat. [GO_REF:0000022, GOC:add]
184	C5	GO:BP	GOBP_IMMUNE_RESPONSE	C4B	721	ENSG00000228267	C4B	721	ENSG00000228267	M19817			GO:0006955	http://amigo.geneontology.org/amigo/term/GO:0006955	Any immune system process that functions in the calibrated response of an organism to a potential internal or invasive threat. [GO_REF:0000022, GOC:add]
185	C5	GO:BP	GOBP_IMMUNE_RESPONSE	C4B	721	ENSG00000228454	C4B	721	ENSG00000228454	M19817			GO:0006955	http://amigo.geneontology.org/amigo/term/GO:0006955	Any immune system process that functions in the calibrated response of an organism to a potential internal or invasive threat. [GO_REF:0000022, GOC:add]
186	C5	GO:BP	GOBP_IMMUNE_RESPONSE	C4B	721	ENSG00000236625	C4B	721	ENSG00000236625	M19817			GO:0006955	http://amigo.geneontology.org/amigo/term/GO:0006955	Any immune system process that functions in the calibrated response of an organism to a potential internal or invasive threat. [GO_REF:0000022, GOC:add]
187	C5	GO:BP	GOBP_IMMUNE_RESPONSE	C4BPA	722	ENSG00000123838	C4BPA	722	ENSG00000123838	M19817			GO:0006955	http://amigo.geneontology.org/amigo/term/GO:0006955	Any immune system process that functions in the calibrated response of an organism to a potential internal or invasive threat. [GO_REF:0000022, GOC:add]
188	C5	GO:BP	GOBP_IMMUNE_RESPONSE	C4BPB	725	ENSG00000123843	C4BPB	725	ENSG00000123843	M19817			GO:0006955	http://amigo.geneontology.org/amigo/term/GO:0006955	Any immune system process that functions in the calibrated response of an organism to a potential internal or invasive threat. [GO_REF:0000022, GOC:add]
189	C5	GO:BP	GOBP_IMMUNE_RESPONSE	C5	727	ENSG00000106804	C5	727	ENSG00000106804	M19817			GO:0006955	http://amigo.geneontology.org/amigo/term/GO:0006955	Any immune system process that functions in the calibrated response of an organism to a potential internal or invasive threat. [GO_REF:0000022, GOC:add]
190	C5	GO:BP	GOBP_IMMUNE_RESPONSE	C5AR1	728	ENSG00000197405	C5AR1	728	ENSG00000197405	M19817			GO:0006955	http://amigo.geneontology.org/amigo/term/GO:0006955	Any immune system process that functions in the calibrated response of an organism to a potential internal or invasive threat. [GO_REF:0000022, GOC:add]
191	C5	GO:BP	GOBP_IMMUNE_RESPONSE	C5AR2	27202	ENSG00000134830	C5AR2	27202	ENSG00000134830	M19817			GO:0006955	http://amigo.geneontology.org/amigo/term/GO:0006955	Any immune system process that functions in the calibrated response of an organism to a potential internal or invasive threat. [GO_REF:0000022, GOC:add]
192	C5	GO:BP	GOBP_IMMUNE_RESPONSE	C6	729	ENSG00000039537	C6	729	ENSG00000039537	M19817			GO:0006955	http://amigo.geneontology.org/amigo/term/GO:0006955	Any immune system process that functions in the calibrated response of an organism to a potential internal or invasive threat. [GO_REF:0000022, GOC:add]
193	C5	GO:BP	GOBP_IMMUNE_RESPONSE	C7	730	ENSG00000112936	C7	730	ENSG00000112936	M19817			GO:0006955	http://amigo.geneontology.org/amigo/term/GO:0006955	Any immune system process that functions in the calibrated response of an organism to a potential internal or invasive threat. [GO_REF:0000022, GOC:add]
194	C5	GO:BP	GOBP_IMMUNE_RESPONSE	C8A	731	ENSG00000157131	C8A	731	ENSG00000157131	M19817			GO:0006955	http://amigo.geneontology.org/amigo/term/GO:0006955	Any immune system process that functions in the calibrated response of an organism to a potential internal or invasive threat. [GO_REF:0000022, GOC:add]
195	C5	GO:BP	GOBP_IMMUNE_RESPONSE	C8B	732	ENSG00000021852	C8B	732	ENSG00000021852	M19817			GO:0006955	http://amigo.geneontology.org/amigo/term/GO:0006955	Any immune system process that functions in the calibrated response of an organism to a potential internal or invasive threat. [GO_REF:0000022, GOC:add]
196	C5	GO:BP	GOBP_IMMUNE_RESPONSE	C8G	733	ENSG00000176919	C8G	733	ENSG00000176919	M19817			GO:0006955	http://amigo.geneontology.org/amigo/term/GO:0006955	Any immune system process that functions in the calibrated response of an organism to a potential internal or invasive threat. [GO_REF:0000022, GOC:add]
197	C5	GO:BP	GOBP_IMMUNE_RESPONSE	C9	735	ENSG00000113600	C9	735	ENSG00000113600	M19817			GO:0006955	http://amigo.geneontology.org/amigo/term/GO:0006955	Any immune system process that functions in the calibrated response of an organism to a potential internal or invasive threat. [GO_REF:0000022, GOC:add]
198	C5	GO:BP	GOBP_IMMUNE_RESPONSE	CACNB3	784	ENSG00000167535	CACNB3	784	ENSG00000167535	M19817			GO:0006955	http://amigo.geneontology.org/amigo/term/GO:0006955	Any immune system process that functions in the calibrated response of an organism to a potential internal or invasive threat. [GO_REF:0000022, GOC:add]
199	C5	GO:BP	GOBP_IMMUNE_RESPONSE	CACTIN	58509	ENSG00000105298	CACTIN	58509	ENSG00000105298	M19817			GO:0006955	http://amigo.geneontology.org/amigo/term/GO:0006955	Any immune system process that functions in the calibrated response of an organism to a potential internal or invasive threat. [GO_REF:0000022, GOC:add]
200	C5	GO:BP	GOBP_IMMUNE_RESPONSE	CADM1	23705	ENSG00000182985	CADM1	23705	ENSG00000182985	M19817			GO:0006955	http://amigo.geneontology.org/amigo/term/GO:0006955	Any immune system process that functions in the calibrated response of an organism to a potential internal or invasive threat. [GO_REF:0000022, GOC:add]
201	C5	GO:BP	GOBP_IMMUNE_RESPONSE	CALCOCO2	10241	ENSG00000136436	CALCOCO2	10241	ENSG00000136436	M19817			GO:0006955	http://amigo.geneontology.org/amigo/term/GO:0006955	Any immune system process that functions in the calibrated response of an organism to a potential internal or invasive threat. [GO_REF:0000022, GOC:add]
202	C5	GO:BP	GOBP_IMMUNE_RESPONSE	CAMK4	814	ENSG00000152495	CAMK4	814	ENSG00000152495	M19817			GO:0006955	http://amigo.geneontology.org/amigo/term/GO:0006955	Any immune system process that functions in the calibrated response of an organism to a potential internal or invasive threat. [GO_REF:0000022, GOC:add]
203	C5	GO:BP	GOBP_IMMUNE_RESPONSE	CAMP	820	ENSG00000164047	CAMP	820	ENSG00000164047	M19817			GO:0006955	http://amigo.geneontology.org/amigo/term/GO:0006955	Any immune system process that functions in the calibrated response of an organism to a potential internal or invasive threat. [GO_REF:0000022, GOC:add]
204	C5	GO:BP	GOBP_IMMUNE_RESPONSE	CARD11	84433	ENSG00000198286	CARD11	84433	ENSG00000198286	M19817			GO:0006955	http://amigo.geneontology.org/amigo/term/GO:0006955	Any immune system process that functions in the calibrated response of an organism to a potential internal or invasive threat. [GO_REF:0000022, GOC:add]
205	C5	GO:BP	GOBP_IMMUNE_RESPONSE	CARD8	22900	ENSG00000105483	CARD8	22900	ENSG00000105483	M19817			GO:0006955	http://amigo.geneontology.org/amigo/term/GO:0006955	Any immune system process that functions in the calibrated response of an organism to a potential internal or invasive threat. [GO_REF:0000022, GOC:add]
206	C5	GO:BP	GOBP_IMMUNE_RESPONSE	CARD9	64170	ENSG00000187796	CARD9	64170	ENSG00000187796	M19817			GO:0006955	http://amigo.geneontology.org/amigo/term/GO:0006955	Any immune system process that functions in the calibrated response of an organism to a potential internal or invasive threat. [GO_REF:0000022, GOC:add]
207	C5	GO:BP	GOBP_IMMUNE_RESPONSE	CASP1	834	ENSG00000137752	CASP1	834	ENSG00000137752	M19817			GO:0006955	http://amigo.geneontology.org/amigo/term/GO:0006955	Any immune system process that functions in the calibrated response of an organism to a potential internal or invasive threat. [GO_REF:0000022, GOC:add]
208	C5	GO:BP	GOBP_IMMUNE_RESPONSE	CASP4	837	ENSG00000196954	CASP4	837	ENSG00000196954	M19817			GO:0006955	http://amigo.geneontology.org/amigo/term/GO:0006955	Any immune system process that functions in the calibrated response of an organism to a potential internal or invasive threat. [GO_REF:0000022, GOC:add]
209	C5	GO:BP	GOBP_IMMUNE_RESPONSE	CASP6	839	ENSG00000138794	CASP6	839	ENSG00000138794	M19817			GO:0006955	http://amigo.geneontology.org/amigo/term/GO:0006955	Any immune system process that functions in the calibrated response of an organism to a potential internal or invasive threat. [GO_REF:0000022, GOC:add]
210	C5	GO:BP	GOBP_IMMUNE_RESPONSE	CASP8	841	ENSG00000064012	CASP8	841	ENSG00000064012	M19817			GO:0006955	http://amigo.geneontology.org/amigo/term/GO:0006955	Any immune system process that functions in the calibrated response of an organism to a potential internal or invasive threat. [GO_REF:0000022, GOC:add]
211	C5	GO:BP	GOBP_IMMUNE_RESPONSE	CAV1	857	ENSG00000105974	CAV1	857	ENSG00000105974	M19817			GO:0006955	http://amigo.geneontology.org/amigo/term/GO:0006955	Any immune system process that functions in the calibrated response of an organism to a potential internal or invasive threat. [GO_REF:0000022, GOC:add]
212	C5	GO:BP	GOBP_IMMUNE_RESPONSE	CBL	867	ENSG00000110395	CBL	867	ENSG00000110395	M19817			GO:0006955	http://amigo.geneontology.org/amigo/term/GO:0006955	Any immune system process that functions in the calibrated response of an organism to a potential internal or invasive threat. [GO_REF:0000022, GOC:add]
213	C5	GO:BP	GOBP_IMMUNE_RESPONSE	CBLB	868	ENSG00000114423	CBLB	868	ENSG00000114423	M19817			GO:0006955	http://amigo.geneontology.org/amigo/term/GO:0006955	Any immune system process that functions in the calibrated response of an organism to a potential internal or invasive threat. [GO_REF:0000022, GOC:add]
214	C5	GO:BP	GOBP_IMMUNE_RESPONSE	CCDC92	80212	ENSG00000119242	CCDC92	80212	ENSG00000119242	M19817			GO:0006955	http://amigo.geneontology.org/amigo/term/GO:0006955	Any immune system process that functions in the calibrated response of an organism to a potential internal or invasive threat. [GO_REF:0000022, GOC:add]
215	C5	GO:BP	GOBP_IMMUNE_RESPONSE	CCDC92	80212	ENSG00000275035	CCDC92	80212	ENSG00000275035	M19817			GO:0006955	http://amigo.geneontology.org/amigo/term/GO:0006955	Any immune system process that functions in the calibrated response of an organism to a potential internal or invasive threat. [GO_REF:0000022, GOC:add]
216	C5	GO:BP	GOBP_IMMUNE_RESPONSE	CCL1	6346	ENSG00000108702	CCL1	6346	ENSG00000108702	M19817			GO:0006955	http://amigo.geneontology.org/amigo/term/GO:0006955	Any immune system process that functions in the calibrated response of an organism to a potential internal or invasive threat. [GO_REF:0000022, GOC:add]
217	C5	GO:BP	GOBP_IMMUNE_RESPONSE	CCL11	6356	ENSG00000172156	CCL11	6356	ENSG00000172156	M19817			GO:0006955	http://amigo.geneontology.org/amigo/term/GO:0006955	Any immune system process that functions in the calibrated response of an organism to a potential internal or invasive threat. [GO_REF:0000022, GOC:add]
218	C5	GO:BP	GOBP_IMMUNE_RESPONSE	CCL13	6357	ENSG00000181374	CCL13	6357	ENSG00000181374	M19817			GO:0006955	http://amigo.geneontology.org/amigo/term/GO:0006955	Any immune system process that functions in the calibrated response of an organism to a potential internal or invasive threat. [GO_REF:0000022, GOC:add]
219	C5	GO:BP	GOBP_IMMUNE_RESPONSE	CCL14	6358	ENSG00000276409	CCL14	6358	ENSG00000276409	M19817			GO:0006955	http://amigo.geneontology.org/amigo/term/GO:0006955	Any immune system process that functions in the calibrated response of an organism to a potential internal or invasive threat. [GO_REF:0000022, GOC:add]
220	C5	GO:BP	GOBP_IMMUNE_RESPONSE	CCL14	6358	ENSG00000277236	CCL14	6358	ENSG00000277236	M19817			GO:0006955	http://amigo.geneontology.org/amigo/term/GO:0006955	Any immune system process that functions in the calibrated response of an organism to a potential internal or invasive threat. [GO_REF:0000022, GOC:add]
221	C5	GO:BP	GOBP_IMMUNE_RESPONSE	CCL15	6359	ENSG00000275528	CCL15	6359	ENSG00000275528	M19817			GO:0006955	http://amigo.geneontology.org/amigo/term/GO:0006955	Any immune system process that functions in the calibrated response of an organism to a potential internal or invasive threat. [GO_REF:0000022, GOC:add]
222	C5	GO:BP	GOBP_IMMUNE_RESPONSE	CCL15	6359	ENSG00000275718	CCL15	6359	ENSG00000275718	M19817			GO:0006955	http://amigo.geneontology.org/amigo/term/GO:0006955	Any immune system process that functions in the calibrated response of an organism to a potential internal or invasive threat. [GO_REF:0000022, GOC:add]
223	C5	GO:BP	GOBP_IMMUNE_RESPONSE	CCL16	6360	ENSG00000275095	CCL16	6360	ENSG00000275095	M19817			GO:0006955	http://amigo.geneontology.org/amigo/term/GO:0006955	Any immune system process that functions in the calibrated response of an organism to a potential internal or invasive threat. [GO_REF:0000022, GOC:add]
224	C5	GO:BP	GOBP_IMMUNE_RESPONSE	CCL16	6360	ENSG00000275152	CCL16	6360	ENSG00000275152	M19817			GO:0006955	http://amigo.geneontology.org/amigo/term/GO:0006955	Any immune system process that functions in the calibrated response of an organism to a potential internal or invasive threat. [GO_REF:0000022, GOC:add]
225	C5	GO:BP	GOBP_IMMUNE_RESPONSE	CCL17	6361	ENSG00000102970	CCL17	6361	ENSG00000102970	M19817			GO:0006955	http://amigo.geneontology.org/amigo/term/GO:0006955	Any immune system process that functions in the calibrated response of an organism to a potential internal or invasive threat. [GO_REF:0000022, GOC:add]
226	C5	GO:BP	GOBP_IMMUNE_RESPONSE	CCL18	6362	ENSG00000275385	CCL18	6362	ENSG00000275385	M19817			GO:0006955	http://amigo.geneontology.org/amigo/term/GO:0006955	Any immune system process that functions in the calibrated response of an organism to a potential internal or invasive threat. [GO_REF:0000022, GOC:add]
227	C5	GO:BP	GOBP_IMMUNE_RESPONSE	CCL18	6362	ENSG00000278006	CCL18	6362	ENSG00000278006	M19817			GO:0006955	http://amigo.geneontology.org/amigo/term/GO:0006955	Any immune system process that functions in the calibrated response of an organism to a potential internal or invasive threat. [GO_REF:0000022, GOC:add]
228	C5	GO:BP	GOBP_IMMUNE_RESPONSE	CCL18	6362	ENSG00000278167	CCL18	6362	ENSG00000278167	M19817			GO:0006955	http://amigo.geneontology.org/amigo/term/GO:0006955	Any immune system process that functions in the calibrated response of an organism to a potential internal or invasive threat. [GO_REF:0000022, GOC:add]
229	C5	GO:BP	GOBP_IMMUNE_RESPONSE	CCL19	6363	ENSG00000172724	CCL19	6363	ENSG00000172724	M19817			GO:0006955	http://amigo.geneontology.org/amigo/term/GO:0006955	Any immune system process that functions in the calibrated response of an organism to a potential internal or invasive threat. [GO_REF:0000022, GOC:add]
230	C5	GO:BP	GOBP_IMMUNE_RESPONSE	CCL2	6347	ENSG00000108691	CCL2	6347	ENSG00000108691	M19817			GO:0006955	http://amigo.geneontology.org/amigo/term/GO:0006955	Any immune system process that functions in the calibrated response of an organism to a potential internal or invasive threat. [GO_REF:0000022, GOC:add]
231	C5	GO:BP	GOBP_IMMUNE_RESPONSE	CCL20	6364	ENSG00000115009	CCL20	6364	ENSG00000115009	M19817			GO:0006955	http://amigo.geneontology.org/amigo/term/GO:0006955	Any immune system process that functions in the calibrated response of an organism to a potential internal or invasive threat. [GO_REF:0000022, GOC:add]
232	C5	GO:BP	GOBP_IMMUNE_RESPONSE	CCL21	6366	ENSG00000137077	CCL21	6366	ENSG00000137077	M19817			GO:0006955	http://amigo.geneontology.org/amigo/term/GO:0006955	Any immune system process that functions in the calibrated response of an organism to a potential internal or invasive threat. [GO_REF:0000022, GOC:add]
233	C5	GO:BP	GOBP_IMMUNE_RESPONSE	CCL22	6367	ENSG00000102962	CCL22	6367	ENSG00000102962	M19817			GO:0006955	http://amigo.geneontology.org/amigo/term/GO:0006955	Any immune system process that functions in the calibrated response of an organism to a potential internal or invasive threat. [GO_REF:0000022, GOC:add]
234	C5	GO:BP	GOBP_IMMUNE_RESPONSE	CCL23	6368	ENSG00000274736	CCL23	6368	ENSG00000274736	M19817			GO:0006955	http://amigo.geneontology.org/amigo/term/GO:0006955	Any immune system process that functions in the calibrated response of an organism to a potential internal or invasive threat. [GO_REF:0000022, GOC:add]
235	C5	GO:BP	GOBP_IMMUNE_RESPONSE	CCL23	6368	ENSG00000276114	CCL23	6368	ENSG00000276114	M19817			GO:0006955	http://amigo.geneontology.org/amigo/term/GO:0006955	Any immune system process that functions in the calibrated response of an organism to a potential internal or invasive threat. [GO_REF:0000022, GOC:add]
236	C5	GO:BP	GOBP_IMMUNE_RESPONSE	CCL24	6369	ENSG00000106178	CCL24	6369	ENSG00000106178	M19817			GO:0006955	http://amigo.geneontology.org/amigo/term/GO:0006955	Any immune system process that functions in the calibrated response of an organism to a potential internal or invasive threat. [GO_REF:0000022, GOC:add]
237	C5	GO:BP	GOBP_IMMUNE_RESPONSE	CCL25	6370	ENSG00000131142	CCL25	6370	ENSG00000131142	M19817			GO:0006955	http://amigo.geneontology.org/amigo/term/GO:0006955	Any immune system process that functions in the calibrated response of an organism to a potential internal or invasive threat. [GO_REF:0000022, GOC:add]
238	C5	GO:BP	GOBP_IMMUNE_RESPONSE	CCL26	10344	ENSG00000006606	CCL26	10344	ENSG00000006606	M19817			GO:0006955	http://amigo.geneontology.org/amigo/term/GO:0006955	Any immune system process that functions in the calibrated response of an organism to a potential internal or invasive threat. [GO_REF:0000022, GOC:add]
239	C5	GO:BP	GOBP_IMMUNE_RESPONSE	CCL27	10850	ENSG00000213927	CCL27	10850	ENSG00000213927	M19817			GO:0006955	http://amigo.geneontology.org/amigo/term/GO:0006955	Any immune system process that functions in the calibrated response of an organism to a potential internal or invasive threat. [GO_REF:0000022, GOC:add]
240	C5	GO:BP	GOBP_IMMUNE_RESPONSE	CCL28	56477	ENSG00000151882	CCL28	56477	ENSG00000151882	M19817			GO:0006955	http://amigo.geneontology.org/amigo/term/GO:0006955	Any immune system process that functions in the calibrated response of an organism to a potential internal or invasive threat. [GO_REF:0000022, GOC:add]
241	C5	GO:BP	GOBP_IMMUNE_RESPONSE	CCL3	6348	ENSG00000274221	CCL3	6348	ENSG00000274221	M19817			GO:0006955	http://amigo.geneontology.org/amigo/term/GO:0006955	Any immune system process that functions in the calibrated response of an organism to a potential internal or invasive threat. [GO_REF:0000022, GOC:add]
242	C5	GO:BP	GOBP_IMMUNE_RESPONSE	CCL3	6348	ENSG00000277632	CCL3	6348	ENSG00000277632	M19817			GO:0006955	http://amigo.geneontology.org/amigo/term/GO:0006955	Any immune system process that functions in the calibrated response of an organism to a potential internal or invasive threat. [GO_REF:0000022, GOC:add]
243	C5	GO:BP	GOBP_IMMUNE_RESPONSE	CCL3	6348	ENSG00000278567	CCL3	6348	ENSG00000278567	M19817			GO:0006955	http://amigo.geneontology.org/amigo/term/GO:0006955	Any immune system process that functions in the calibrated response of an organism to a potential internal or invasive threat. [GO_REF:0000022, GOC:add]
244	C5	GO:BP	GOBP_IMMUNE_RESPONSE	CCL3L1	6349	ENSG00000277336	CCL3L1	6349	ENSG00000277336	M19817			GO:0006955	http://amigo.geneontology.org/amigo/term/GO:0006955	Any immune system process that functions in the calibrated response of an organism to a potential internal or invasive threat. [GO_REF:0000022, GOC:add]
245	C5	GO:BP	GOBP_IMMUNE_RESPONSE	CCL3L1	6349	ENSG00000277768	CCL3L1	6349	ENSG00000277768	M19817			GO:0006955	http://amigo.geneontology.org/amigo/term/GO:0006955	Any immune system process that functions in the calibrated response of an organism to a potential internal or invasive threat. [GO_REF:0000022, GOC:add]
246	C5	GO:BP	GOBP_IMMUNE_RESPONSE	CCL3L1	6349	ENSG00000277796	CCL3L1	6349	ENSG00000277796	M19817			GO:0006955	http://amigo.geneontology.org/amigo/term/GO:0006955	Any immune system process that functions in the calibrated response of an organism to a potential internal or invasive threat. [GO_REF:0000022, GOC:add]
247	C5	GO:BP	GOBP_IMMUNE_RESPONSE	CCL3L3	414062	ENSG00000276085	CCL3L3	414062	ENSG00000276085	M19817			GO:0006955	http://amigo.geneontology.org/amigo/term/GO:0006955	Any immune system process that functions in the calibrated response of an organism to a potential internal or invasive threat. [GO_REF:0000022, GOC:add]
248	C5	GO:BP	GOBP_IMMUNE_RESPONSE	CCL4	6351	ENSG00000275302	CCL4	6351	ENSG00000275302	M19817			GO:0006955	http://amigo.geneontology.org/amigo/term/GO:0006955	Any immune system process that functions in the calibrated response of an organism to a potential internal or invasive threat. [GO_REF:0000022, GOC:add]
249	C5	GO:BP	GOBP_IMMUNE_RESPONSE	CCL4	6351	ENSG00000275824	CCL4	6351	ENSG00000275824	M19817			GO:0006955	http://amigo.geneontology.org/amigo/term/GO:0006955	Any immune system process that functions in the calibrated response of an organism to a potential internal or invasive threat. [GO_REF:0000022, GOC:add]
250	C5	GO:BP	GOBP_IMMUNE_RESPONSE	CCL4	6351	ENSG00000277943	CCL4	6351	ENSG00000277943	M19817			GO:0006955	http://amigo.geneontology.org/amigo/term/GO:0006955	Any immune system process that functions in the calibrated response of an organism to a potential internal or invasive threat. [GO_REF:0000022, GOC:add]
251	C5	GO:BP	GOBP_IMMUNE_RESPONSE	CCL5	6352	ENSG00000271503	CCL5	6352	ENSG00000271503	M19817			GO:0006955	http://amigo.geneontology.org/amigo/term/GO:0006955	Any immune system process that functions in the calibrated response of an organism to a potential internal or invasive threat. [GO_REF:0000022, GOC:add]
252	C5	GO:BP	GOBP_IMMUNE_RESPONSE	CCL5	6352	ENSG00000274233	CCL5	6352	ENSG00000274233	M19817			GO:0006955	http://amigo.geneontology.org/amigo/term/GO:0006955	Any immune system process that functions in the calibrated response of an organism to a potential internal or invasive threat. [GO_REF:0000022, GOC:add]
253	C5	GO:BP	GOBP_IMMUNE_RESPONSE	CCL7	6354	ENSG00000108688	CCL7	6354	ENSG00000108688	M19817			GO:0006955	http://amigo.geneontology.org/amigo/term/GO:0006955	Any immune system process that functions in the calibrated response of an organism to a potential internal or invasive threat. [GO_REF:0000022, GOC:add]
254	C5	GO:BP	GOBP_IMMUNE_RESPONSE	CCL8	6355	ENSG00000108700	CCL8	6355	ENSG00000108700	M19817			GO:0006955	http://amigo.geneontology.org/amigo/term/GO:0006955	Any immune system process that functions in the calibrated response of an organism to a potential internal or invasive threat. [GO_REF:0000022, GOC:add]
255	C5	GO:BP	GOBP_IMMUNE_RESPONSE	CCR1	1230	ENSG00000163823	CCR1	1230	ENSG00000163823	M19817			GO:0006955	http://amigo.geneontology.org/amigo/term/GO:0006955	Any immune system process that functions in the calibrated response of an organism to a potential internal or invasive threat. [GO_REF:0000022, GOC:add]
256	C5	GO:BP	GOBP_IMMUNE_RESPONSE	CCR10	2826	ENSG00000184451	CCR10	2826	ENSG00000184451	M19817			GO:0006955	http://amigo.geneontology.org/amigo/term/GO:0006955	Any immune system process that functions in the calibrated response of an organism to a potential internal or invasive threat. [GO_REF:0000022, GOC:add]
257	C5	GO:BP	GOBP_IMMUNE_RESPONSE	CCR2	729230	ENSG00000121807	CCR2	729230	ENSG00000121807	M19817			GO:0006955	http://amigo.geneontology.org/amigo/term/GO:0006955	Any immune system process that functions in the calibrated response of an organism to a potential internal or invasive threat. [GO_REF:0000022, GOC:add]
258	C5	GO:BP	GOBP_IMMUNE_RESPONSE	CCR3	1232	ENSG00000183625	CCR3	1232	ENSG00000183625	M19817			GO:0006955	http://amigo.geneontology.org/amigo/term/GO:0006955	Any immune system process that functions in the calibrated response of an organism to a potential internal or invasive threat. [GO_REF:0000022, GOC:add]
259	C5	GO:BP	GOBP_IMMUNE_RESPONSE	CCR4	1233	ENSG00000183813	CCR4	1233	ENSG00000183813	M19817			GO:0006955	http://amigo.geneontology.org/amigo/term/GO:0006955	Any immune system process that functions in the calibrated response of an organism to a potential internal or invasive threat. [GO_REF:0000022, GOC:add]
260	C5	GO:BP	GOBP_IMMUNE_RESPONSE	CCR5	1234	ENSG00000160791	CCR5	1234	ENSG00000160791	M19817			GO:0006955	http://amigo.geneontology.org/amigo/term/GO:0006955	Any immune system process that functions in the calibrated response of an organism to a potential internal or invasive threat. [GO_REF:0000022, GOC:add]
261	C5	GO:BP	GOBP_IMMUNE_RESPONSE	CCR6	1235	ENSG00000112486	CCR6	1235	ENSG00000112486	M19817			GO:0006955	http://amigo.geneontology.org/amigo/term/GO:0006955	Any immune system process that functions in the calibrated response of an organism to a potential internal or invasive threat. [GO_REF:0000022, GOC:add]
262	C5	GO:BP	GOBP_IMMUNE_RESPONSE	CCR7	1236	ENSG00000126353	CCR7	1236	ENSG00000126353	M19817			GO:0006955	http://amigo.geneontology.org/amigo/term/GO:0006955	Any immune system process that functions in the calibrated response of an organism to a potential internal or invasive threat. [GO_REF:0000022, GOC:add]
263	C5	GO:BP	GOBP_IMMUNE_RESPONSE	CCR8	1237	ENSG00000179934	CCR8	1237	ENSG00000179934	M19817			GO:0006955	http://amigo.geneontology.org/amigo/term/GO:0006955	Any immune system process that functions in the calibrated response of an organism to a potential internal or invasive threat. [GO_REF:0000022, GOC:add]
264	C5	GO:BP	GOBP_IMMUNE_RESPONSE	CCR9	10803	ENSG00000173585	CCR9	10803	ENSG00000173585	M19817			GO:0006955	http://amigo.geneontology.org/amigo/term/GO:0006955	Any immune system process that functions in the calibrated response of an organism to a potential internal or invasive threat. [GO_REF:0000022, GOC:add]
265	C5	GO:BP	GOBP_IMMUNE_RESPONSE	CCRL2	9034	ENSG00000121797	CCRL2	9034	ENSG00000121797	M19817			GO:0006955	http://amigo.geneontology.org/amigo/term/GO:0006955	Any immune system process that functions in the calibrated response of an organism to a potential internal or invasive threat. [GO_REF:0000022, GOC:add]
266	C5	GO:BP	GOBP_IMMUNE_RESPONSE	CD14	929	ENSG00000170458	CD14	929	ENSG00000170458	M19817			GO:0006955	http://amigo.geneontology.org/amigo/term/GO:0006955	Any immune system process that functions in the calibrated response of an organism to a potential internal or invasive threat. [GO_REF:0000022, GOC:add]
267	C5	GO:BP	GOBP_IMMUNE_RESPONSE	CD160	11126	ENSG00000117281	CD160	11126	ENSG00000117281	M19817			GO:0006955	http://amigo.geneontology.org/amigo/term/GO:0006955	Any immune system process that functions in the calibrated response of an organism to a potential internal or invasive threat. [GO_REF:0000022, GOC:add]
268	C5	GO:BP	GOBP_IMMUNE_RESPONSE	CD164	8763	ENSG00000135535	CD164	8763	ENSG00000135535	M19817			GO:0006955	http://amigo.geneontology.org/amigo/term/GO:0006955	Any immune system process that functions in the calibrated response of an organism to a potential internal or invasive threat. [GO_REF:0000022, GOC:add]
269	C5	GO:BP	GOBP_IMMUNE_RESPONSE	CD177	57126	ENSG00000204936	CD177	57126	ENSG00000204936	M19817			GO:0006955	http://amigo.geneontology.org/amigo/term/GO:0006955	Any immune system process that functions in the calibrated response of an organism to a potential internal or invasive threat. [GO_REF:0000022, GOC:add]
270	C5	GO:BP	GOBP_IMMUNE_RESPONSE	CD180	4064	ENSG00000134061	CD180	4064	ENSG00000134061	M19817			GO:0006955	http://amigo.geneontology.org/amigo/term/GO:0006955	Any immune system process that functions in the calibrated response of an organism to a potential internal or invasive threat. [GO_REF:0000022, GOC:add]
271	C5	GO:BP	GOBP_IMMUNE_RESPONSE	CD19	930	ENSG00000177455	CD19	930	ENSG00000177455	M19817			GO:0006955	http://amigo.geneontology.org/amigo/term/GO:0006955	Any immune system process that functions in the calibrated response of an organism to a potential internal or invasive threat. [GO_REF:0000022, GOC:add]
272	C5	GO:BP	GOBP_IMMUNE_RESPONSE	CD1A	909	ENSG00000158477	CD1A	909	ENSG00000158477	M19817			GO:0006955	http://amigo.geneontology.org/amigo/term/GO:0006955	Any immune system process that functions in the calibrated response of an organism to a potential internal or invasive threat. [GO_REF:0000022, GOC:add]
273	C5	GO:BP	GOBP_IMMUNE_RESPONSE	CD1B	910	ENSG00000158485	CD1B	910	ENSG00000158485	M19817			GO:0006955	http://amigo.geneontology.org/amigo/term/GO:0006955	Any immune system process that functions in the calibrated response of an organism to a potential internal or invasive threat. [GO_REF:0000022, GOC:add]
274	C5	GO:BP	GOBP_IMMUNE_RESPONSE	CD1C	911	ENSG00000158481	CD1C	911	ENSG00000158481	M19817			GO:0006955	http://amigo.geneontology.org/amigo/term/GO:0006955	Any immune system process that functions in the calibrated response of an organism to a potential internal or invasive threat. [GO_REF:0000022, GOC:add]
275	C5	GO:BP	GOBP_IMMUNE_RESPONSE	CD1D	912	ENSG00000158473	CD1D	912	ENSG00000158473	M19817			GO:0006955	http://amigo.geneontology.org/amigo/term/GO:0006955	Any immune system process that functions in the calibrated response of an organism to a potential internal or invasive threat. [GO_REF:0000022, GOC:add]
276	C5	GO:BP	GOBP_IMMUNE_RESPONSE	CD1E	913	ENSG00000158488	CD1E	913	ENSG00000158488	M19817			GO:0006955	http://amigo.geneontology.org/amigo/term/GO:0006955	Any immune system process that functions in the calibrated response of an organism to a potential internal or invasive threat. [GO_REF:0000022, GOC:add]
277	C5	GO:BP	GOBP_IMMUNE_RESPONSE	CD200	4345	ENSG00000091972	CD200	4345	ENSG00000091972	M19817			GO:0006955	http://amigo.geneontology.org/amigo/term/GO:0006955	Any immune system process that functions in the calibrated response of an organism to a potential internal or invasive threat. [GO_REF:0000022, GOC:add]
278	C5	GO:BP	GOBP_IMMUNE_RESPONSE	CD200R1	131450	ENSG00000163606	CD200R1	131450	ENSG00000163606	M19817			GO:0006955	http://amigo.geneontology.org/amigo/term/GO:0006955	Any immune system process that functions in the calibrated response of an organism to a potential internal or invasive threat. [GO_REF:0000022, GOC:add]
279	C5	GO:BP	GOBP_IMMUNE_RESPONSE	CD209	30835	ENSG00000090659	CD209	30835	ENSG00000090659	M19817			GO:0006955	http://amigo.geneontology.org/amigo/term/GO:0006955	Any immune system process that functions in the calibrated response of an organism to a potential internal or invasive threat. [GO_REF:0000022, GOC:add]
280	C5	GO:BP	GOBP_IMMUNE_RESPONSE	CD22	933	ENSG00000012124	CD22	933	ENSG00000012124	M19817			GO:0006955	http://amigo.geneontology.org/amigo/term/GO:0006955	Any immune system process that functions in the calibrated response of an organism to a potential internal or invasive threat. [GO_REF:0000022, GOC:add]
281	C5	GO:BP	GOBP_IMMUNE_RESPONSE	CD226	10666	ENSG00000150637	CD226	10666	ENSG00000150637	M19817			GO:0006955	http://amigo.geneontology.org/amigo/term/GO:0006955	Any immune system process that functions in the calibrated response of an organism to a potential internal or invasive threat. [GO_REF:0000022, GOC:add]
282	C5	GO:BP	GOBP_IMMUNE_RESPONSE	CD24	100133941	ENSG00000272398	CD24	100133941	ENSG00000272398	M19817			GO:0006955	http://amigo.geneontology.org/amigo/term/GO:0006955	Any immune system process that functions in the calibrated response of an organism to a potential internal or invasive threat. [GO_REF:0000022, GOC:add]
283	C5	GO:BP	GOBP_IMMUNE_RESPONSE	CD244	51744	ENSG00000122223	CD244	51744	ENSG00000122223	M19817			GO:0006955	http://amigo.geneontology.org/amigo/term/GO:0006955	Any immune system process that functions in the calibrated response of an organism to a potential internal or invasive threat. [GO_REF:0000022, GOC:add]
284	C5	GO:BP	GOBP_IMMUNE_RESPONSE	CD247	919	ENSG00000198821	CD247	919	ENSG00000198821	M19817			GO:0006955	http://amigo.geneontology.org/amigo/term/GO:0006955	Any immune system process that functions in the calibrated response of an organism to a potential internal or invasive threat. [GO_REF:0000022, GOC:add]
285	C5	GO:BP	GOBP_IMMUNE_RESPONSE	CD27	939	ENSG00000139193	CD27	939	ENSG00000139193	M19817			GO:0006955	http://amigo.geneontology.org/amigo/term/GO:0006955	Any immune system process that functions in the calibrated response of an organism to a potential internal or invasive threat. [GO_REF:0000022, GOC:add]
286	C5	GO:BP	GOBP_IMMUNE_RESPONSE	CD274	29126	ENSG00000120217	CD274	29126	ENSG00000120217	M19817			GO:0006955	http://amigo.geneontology.org/amigo/term/GO:0006955	Any immune system process that functions in the calibrated response of an organism to a potential internal or invasive threat. [GO_REF:0000022, GOC:add]
287	C5	GO:BP	GOBP_IMMUNE_RESPONSE	CD276	80381	ENSG00000103855	CD276	80381	ENSG00000103855	M19817			GO:0006955	http://amigo.geneontology.org/amigo/term/GO:0006955	Any immune system process that functions in the calibrated response of an organism to a potential internal or invasive threat. [GO_REF:0000022, GOC:add]
288	C5	GO:BP	GOBP_IMMUNE_RESPONSE	CD28	940	ENSG00000178562	CD28	940	ENSG00000178562	M19817			GO:0006955	http://amigo.geneontology.org/amigo/term/GO:0006955	Any immune system process that functions in the calibrated response of an organism to a potential internal or invasive threat. [GO_REF:0000022, GOC:add]
289	C5	GO:BP	GOBP_IMMUNE_RESPONSE	CD300A	11314	ENSG00000167851	CD300A	11314	ENSG00000167851	M19817			GO:0006955	http://amigo.geneontology.org/amigo/term/GO:0006955	Any immune system process that functions in the calibrated response of an organism to a potential internal or invasive threat. [GO_REF:0000022, GOC:add]
290	C5	GO:BP	GOBP_IMMUNE_RESPONSE	CD300LF	146722	ENSG00000186074	CD300LF	146722	ENSG00000186074	M19817			GO:0006955	http://amigo.geneontology.org/amigo/term/GO:0006955	Any immune system process that functions in the calibrated response of an organism to a potential internal or invasive threat. [GO_REF:0000022, GOC:add]
291	C5	GO:BP	GOBP_IMMUNE_RESPONSE	CD33	945	ENSG00000105383	CD33	945	ENSG00000105383	M19817			GO:0006955	http://amigo.geneontology.org/amigo/term/GO:0006955	Any immune system process that functions in the calibrated response of an organism to a potential internal or invasive threat. [GO_REF:0000022, GOC:add]
292	C5	GO:BP	GOBP_IMMUNE_RESPONSE	CD36	948	ENSG00000135218	CD36	948	ENSG00000135218	M19817			GO:0006955	http://amigo.geneontology.org/amigo/term/GO:0006955	Any immune system process that functions in the calibrated response of an organism to a potential internal or invasive threat. [GO_REF:0000022, GOC:add]
293	C5	GO:BP	GOBP_IMMUNE_RESPONSE	CD38	952	ENSG00000004468	CD38	952	ENSG00000004468	M19817			GO:0006955	http://amigo.geneontology.org/amigo/term/GO:0006955	Any immune system process that functions in the calibrated response of an organism to a potential internal or invasive threat. [GO_REF:0000022, GOC:add]
294	C5	GO:BP	GOBP_IMMUNE_RESPONSE	CD4	920	ENSG00000010610	CD4	920	ENSG00000010610	M19817			GO:0006955	http://amigo.geneontology.org/amigo/term/GO:0006955	Any immune system process that functions in the calibrated response of an organism to a potential internal or invasive threat. [GO_REF:0000022, GOC:add]
295	C5	GO:BP	GOBP_IMMUNE_RESPONSE	CD40	958	ENSG00000101017	CD40	958	ENSG00000101017	M19817			GO:0006955	http://amigo.geneontology.org/amigo/term/GO:0006955	Any immune system process that functions in the calibrated response of an organism to a potential internal or invasive threat. [GO_REF:0000022, GOC:add]
296	C5	GO:BP	GOBP_IMMUNE_RESPONSE	CD40LG	959	ENSG00000102245	CD40LG	959	ENSG00000102245	M19817			GO:0006955	http://amigo.geneontology.org/amigo/term/GO:0006955	Any immune system process that functions in the calibrated response of an organism to a potential internal or invasive threat. [GO_REF:0000022, GOC:add]
297	C5	GO:BP	GOBP_IMMUNE_RESPONSE	CD46	4179	ENSG00000117335	CD46	4179	ENSG00000117335	M19817			GO:0006955	http://amigo.geneontology.org/amigo/term/GO:0006955	Any immune system process that functions in the calibrated response of an organism to a potential internal or invasive threat. [GO_REF:0000022, GOC:add]
298	C5	GO:BP	GOBP_IMMUNE_RESPONSE	CD47	961	ENSG00000196776	CD47	961	ENSG00000196776	M19817			GO:0006955	http://amigo.geneontology.org/amigo/term/GO:0006955	Any immune system process that functions in the calibrated response of an organism to a potential internal or invasive threat. [GO_REF:0000022, GOC:add]
299	C5	GO:BP	GOBP_IMMUNE_RESPONSE	CD48	962	ENSG00000117091	CD48	962	ENSG00000117091	M19817			GO:0006955	http://amigo.geneontology.org/amigo/term/GO:0006955	Any immune system process that functions in the calibrated response of an organism to a potential internal or invasive threat. [GO_REF:0000022, GOC:add]
300	C5	GO:BP	GOBP_IMMUNE_RESPONSE	CD55	1604	ENSG00000196352	CD55	1604	ENSG00000196352	M19817			GO:0006955	http://amigo.geneontology.org/amigo/term/GO:0006955	Any immune system process that functions in the calibrated response of an organism to a potential internal or invasive threat. [GO_REF:0000022, GOC:add]
301	C5	GO:BP	GOBP_IMMUNE_RESPONSE	CD58	965	ENSG00000116815	CD58	965	ENSG00000116815	M19817			GO:0006955	http://amigo.geneontology.org/amigo/term/GO:0006955	Any immune system process that functions in the calibrated response of an organism to a potential internal or invasive threat. [GO_REF:0000022, GOC:add]
302	C5	GO:BP	GOBP_IMMUNE_RESPONSE	CD59	966	ENSG00000085063	CD59	966	ENSG00000085063	M19817			GO:0006955	http://amigo.geneontology.org/amigo/term/GO:0006955	Any immune system process that functions in the calibrated response of an organism to a potential internal or invasive threat. [GO_REF:0000022, GOC:add]
303	C5	GO:BP	GOBP_IMMUNE_RESPONSE	CD5L	922	ENSG00000073754	CD5L	922	ENSG00000073754	M19817			GO:0006955	http://amigo.geneontology.org/amigo/term/GO:0006955	Any immune system process that functions in the calibrated response of an organism to a potential internal or invasive threat. [GO_REF:0000022, GOC:add]
304	C5	GO:BP	GOBP_IMMUNE_RESPONSE	CD6	923	ENSG00000013725	CD6	923	ENSG00000013725	M19817			GO:0006955	http://amigo.geneontology.org/amigo/term/GO:0006955	Any immune system process that functions in the calibrated response of an organism to a potential internal or invasive threat. [GO_REF:0000022, GOC:add]
305	C5	GO:BP	GOBP_IMMUNE_RESPONSE	CD68	968	ENSG00000129226	CD68	968	ENSG00000129226	M19817			GO:0006955	http://amigo.geneontology.org/amigo/term/GO:0006955	Any immune system process that functions in the calibrated response of an organism to a potential internal or invasive threat. [GO_REF:0000022, GOC:add]
306	C5	GO:BP	GOBP_IMMUNE_RESPONSE	CD7	924	ENSG00000173762	CD7	924	ENSG00000173762	M19817			GO:0006955	http://amigo.geneontology.org/amigo/term/GO:0006955	Any immune system process that functions in the calibrated response of an organism to a potential internal or invasive threat. [GO_REF:0000022, GOC:add]
307	C5	GO:BP	GOBP_IMMUNE_RESPONSE	CD70	970	ENSG00000125726	CD70	970	ENSG00000125726	M19817			GO:0006955	http://amigo.geneontology.org/amigo/term/GO:0006955	Any immune system process that functions in the calibrated response of an organism to a potential internal or invasive threat. [GO_REF:0000022, GOC:add]
308	C5	GO:BP	GOBP_IMMUNE_RESPONSE	CD74	972	ENSG00000019582	CD74	972	ENSG00000019582	M19817			GO:0006955	http://amigo.geneontology.org/amigo/term/GO:0006955	Any immune system process that functions in the calibrated response of an organism to a potential internal or invasive threat. [GO_REF:0000022, GOC:add]
309	C5	GO:BP	GOBP_IMMUNE_RESPONSE	CD79A	973	ENSG00000105369	CD79A	973	ENSG00000105369	M19817			GO:0006955	http://amigo.geneontology.org/amigo/term/GO:0006955	Any immune system process that functions in the calibrated response of an organism to a potential internal or invasive threat. [GO_REF:0000022, GOC:add]
310	C5	GO:BP	GOBP_IMMUNE_RESPONSE	CD79B	974	ENSG00000007312	CD79B	974	ENSG00000007312	M19817			GO:0006955	http://amigo.geneontology.org/amigo/term/GO:0006955	Any immune system process that functions in the calibrated response of an organism to a potential internal or invasive threat. [GO_REF:0000022, GOC:add]
311	C5	GO:BP	GOBP_IMMUNE_RESPONSE	CD80	941	ENSG00000121594	CD80	941	ENSG00000121594	M19817			GO:0006955	http://amigo.geneontology.org/amigo/term/GO:0006955	Any immune system process that functions in the calibrated response of an organism to a potential internal or invasive threat. [GO_REF:0000022, GOC:add]
312	C5	GO:BP	GOBP_IMMUNE_RESPONSE	CD81	975	ENSG00000110651	CD81	975	ENSG00000110651	M19817			GO:0006955	http://amigo.geneontology.org/amigo/term/GO:0006955	Any immune system process that functions in the calibrated response of an organism to a potential internal or invasive threat. [GO_REF:0000022, GOC:add]
313	C5	GO:BP	GOBP_IMMUNE_RESPONSE	CD83	9308	ENSG00000112149	CD83	9308	ENSG00000112149	M19817			GO:0006955	http://amigo.geneontology.org/amigo/term/GO:0006955	Any immune system process that functions in the calibrated response of an organism to a potential internal or invasive threat. [GO_REF:0000022, GOC:add]
314	C5	GO:BP	GOBP_IMMUNE_RESPONSE	CD84	8832	ENSG00000066294	CD84	8832	ENSG00000066294	M19817			GO:0006955	http://amigo.geneontology.org/amigo/term/GO:0006955	Any immune system process that functions in the calibrated response of an organism to a potential internal or invasive threat. [GO_REF:0000022, GOC:add]
315	C5	GO:BP	GOBP_IMMUNE_RESPONSE	CD86	942	ENSG00000114013	CD86	942	ENSG00000114013	M19817			GO:0006955	http://amigo.geneontology.org/amigo/term/GO:0006955	Any immune system process that functions in the calibrated response of an organism to a potential internal or invasive threat. [GO_REF:0000022, GOC:add]
316	C5	GO:BP	GOBP_IMMUNE_RESPONSE	CD8A	925	ENSG00000153563	CD8A	925	ENSG00000153563	M19817			GO:0006955	http://amigo.geneontology.org/amigo/term/GO:0006955	Any immune system process that functions in the calibrated response of an organism to a potential internal or invasive threat. [GO_REF:0000022, GOC:add]
317	C5	GO:BP	GOBP_IMMUNE_RESPONSE	CD8B	926	ENSG00000172116	CD8B	926	ENSG00000172116	M19817			GO:0006955	http://amigo.geneontology.org/amigo/term/GO:0006955	Any immune system process that functions in the calibrated response of an organism to a potential internal or invasive threat. [GO_REF:0000022, GOC:add]
318	C5	GO:BP	GOBP_IMMUNE_RESPONSE	CD8B2	927	ENSG00000254126	CD8B2	927	ENSG00000254126	M19817			GO:0006955	http://amigo.geneontology.org/amigo/term/GO:0006955	Any immune system process that functions in the calibrated response of an organism to a potential internal or invasive threat. [GO_REF:0000022, GOC:add]
319	C5	GO:BP	GOBP_IMMUNE_RESPONSE	CD96	10225	ENSG00000153283	CD96	10225	ENSG00000153283	M19817			GO:0006955	http://amigo.geneontology.org/amigo/term/GO:0006955	Any immune system process that functions in the calibrated response of an organism to a potential internal or invasive threat. [GO_REF:0000022, GOC:add]
320	C5	GO:BP	GOBP_IMMUNE_RESPONSE	CDC37	11140	ENSG00000105401	CDC37	11140	ENSG00000105401	M19817			GO:0006955	http://amigo.geneontology.org/amigo/term/GO:0006955	Any immune system process that functions in the calibrated response of an organism to a potential internal or invasive threat. [GO_REF:0000022, GOC:add]
321	C5	GO:BP	GOBP_IMMUNE_RESPONSE	CDC42	998	ENSG00000070831	CDC42	998	ENSG00000070831	M19817			GO:0006955	http://amigo.geneontology.org/amigo/term/GO:0006955	Any immune system process that functions in the calibrated response of an organism to a potential internal or invasive threat. [GO_REF:0000022, GOC:add]
322	C5	GO:BP	GOBP_IMMUNE_RESPONSE	CDC42EP2	10435	ENSG00000149798	CDC42EP2	10435	ENSG00000149798	M19817			GO:0006955	http://amigo.geneontology.org/amigo/term/GO:0006955	Any immune system process that functions in the calibrated response of an organism to a potential internal or invasive threat. [GO_REF:0000022, GOC:add]
323	C5	GO:BP	GOBP_IMMUNE_RESPONSE	CDC42EP4	23580	ENSG00000179604	CDC42EP4	23580	ENSG00000179604	M19817			GO:0006955	http://amigo.geneontology.org/amigo/term/GO:0006955	Any immune system process that functions in the calibrated response of an organism to a potential internal or invasive threat. [GO_REF:0000022, GOC:add]
324	C5	GO:BP	GOBP_IMMUNE_RESPONSE	CDH17	1015	ENSG00000079112	CDH17	1015	ENSG00000079112	M19817			GO:0006955	http://amigo.geneontology.org/amigo/term/GO:0006955	Any immune system process that functions in the calibrated response of an organism to a potential internal or invasive threat. [GO_REF:0000022, GOC:add]
325	C5	GO:BP	GOBP_IMMUNE_RESPONSE	CEACAM1	634	ENSG00000079385	CEACAM1	634	ENSG00000079385	M19817			GO:0006955	http://amigo.geneontology.org/amigo/term/GO:0006955	Any immune system process that functions in the calibrated response of an organism to a potential internal or invasive threat. [GO_REF:0000022, GOC:add]
326	C5	GO:BP	GOBP_IMMUNE_RESPONSE	CEACAM8	1088	ENSG00000124469	CEACAM8	1088	ENSG00000124469	M19817			GO:0006955	http://amigo.geneontology.org/amigo/term/GO:0006955	Any immune system process that functions in the calibrated response of an organism to a potential internal or invasive threat. [GO_REF:0000022, GOC:add]
327	C5	GO:BP	GOBP_IMMUNE_RESPONSE	CEBPB	1051	ENSG00000172216	CEBPB	1051	ENSG00000172216	M19817			GO:0006955	http://amigo.geneontology.org/amigo/term/GO:0006955	Any immune system process that functions in the calibrated response of an organism to a potential internal or invasive threat. [GO_REF:0000022, GOC:add]
328	C5	GO:BP	GOBP_IMMUNE_RESPONSE	CEBPG	1054	ENSG00000153879	CEBPG	1054	ENSG00000153879	M19817			GO:0006955	http://amigo.geneontology.org/amigo/term/GO:0006955	Any immune system process that functions in the calibrated response of an organism to a potential internal or invasive threat. [GO_REF:0000022, GOC:add]
329	C5	GO:BP	GOBP_IMMUNE_RESPONSE	CERT1	10087	ENSG00000113163	CERT1	10087	ENSG00000113163	M19817			GO:0006955	http://amigo.geneontology.org/amigo/term/GO:0006955	Any immune system process that functions in the calibrated response of an organism to a potential internal or invasive threat. [GO_REF:0000022, GOC:add]
330	C5	GO:BP	GOBP_IMMUNE_RESPONSE	CFB	629	ENSG00000204359	CFB	629	ENSG00000204359	M19817			GO:0006955	http://amigo.geneontology.org/amigo/term/GO:0006955	Any immune system process that functions in the calibrated response of an organism to a potential internal or invasive threat. [GO_REF:0000022, GOC:add]
331	C5	GO:BP	GOBP_IMMUNE_RESPONSE	CFB	629	ENSG00000239754	CFB	629	ENSG00000239754	M19817			GO:0006955	http://amigo.geneontology.org/amigo/term/GO:0006955	Any immune system process that functions in the calibrated response of an organism to a potential internal or invasive threat. [GO_REF:0000022, GOC:add]
332	C5	GO:BP	GOBP_IMMUNE_RESPONSE	CFB	629	ENSG00000241253	CFB	629	ENSG00000241253	M19817			GO:0006955	http://amigo.geneontology.org/amigo/term/GO:0006955	Any immune system process that functions in the calibrated response of an organism to a potential internal or invasive threat. [GO_REF:0000022, GOC:add]
333	C5	GO:BP	GOBP_IMMUNE_RESPONSE	CFB	629	ENSG00000241534	CFB	629	ENSG00000241534	M19817			GO:0006955	http://amigo.geneontology.org/amigo/term/GO:0006955	Any immune system process that functions in the calibrated response of an organism to a potential internal or invasive threat. [GO_REF:0000022, GOC:add]
334	C5	GO:BP	GOBP_IMMUNE_RESPONSE	CFB	629	ENSG00000242335	CFB	629	ENSG00000242335	M19817			GO:0006955	http://amigo.geneontology.org/amigo/term/GO:0006955	Any immune system process that functions in the calibrated response of an organism to a potential internal or invasive threat. [GO_REF:0000022, GOC:add]
335	C5	GO:BP	GOBP_IMMUNE_RESPONSE	CFB	629	ENSG00000243570	CFB	629	ENSG00000243570	M19817			GO:0006955	http://amigo.geneontology.org/amigo/term/GO:0006955	Any immune system process that functions in the calibrated response of an organism to a potential internal or invasive threat. [GO_REF:0000022, GOC:add]
336	C5	GO:BP	GOBP_IMMUNE_RESPONSE	CFB	629	ENSG00000243649	CFB	629	ENSG00000243649	M19817			GO:0006955	http://amigo.geneontology.org/amigo/term/GO:0006955	Any immune system process that functions in the calibrated response of an organism to a potential internal or invasive threat. [GO_REF:0000022, GOC:add]
337	C5	GO:BP	GOBP_IMMUNE_RESPONSE	CFD	1675	ENSG00000197766	CFD	1675	ENSG00000197766	M19817			GO:0006955	http://amigo.geneontology.org/amigo/term/GO:0006955	Any immune system process that functions in the calibrated response of an organism to a potential internal or invasive threat. [GO_REF:0000022, GOC:add]
338	C5	GO:BP	GOBP_IMMUNE_RESPONSE	CFD	1675	ENSG00000274619	CFD	1675	ENSG00000274619	M19817			GO:0006955	http://amigo.geneontology.org/amigo/term/GO:0006955	Any immune system process that functions in the calibrated response of an organism to a potential internal or invasive threat. [GO_REF:0000022, GOC:add]
339	C5	GO:BP	GOBP_IMMUNE_RESPONSE	CFH	3075	ENSG00000000971	CFH	3075	ENSG00000000971	M19817			GO:0006955	http://amigo.geneontology.org/amigo/term/GO:0006955	Any immune system process that functions in the calibrated response of an organism to a potential internal or invasive threat. [GO_REF:0000022, GOC:add]
340	C5	GO:BP	GOBP_IMMUNE_RESPONSE	CFHR1	3078	ENSG00000244414	CFHR1	3078	ENSG00000244414	M19817			GO:0006955	http://amigo.geneontology.org/amigo/term/GO:0006955	Any immune system process that functions in the calibrated response of an organism to a potential internal or invasive threat. [GO_REF:0000022, GOC:add]
341	C5	GO:BP	GOBP_IMMUNE_RESPONSE	CFHR5	81494	ENSG00000134389	CFHR5	81494	ENSG00000134389	M19817			GO:0006955	http://amigo.geneontology.org/amigo/term/GO:0006955	Any immune system process that functions in the calibrated response of an organism to a potential internal or invasive threat. [GO_REF:0000022, GOC:add]
342	C5	GO:BP	GOBP_IMMUNE_RESPONSE	CFI	3426	ENSG00000205403	CFI	3426	ENSG00000205403	M19817			GO:0006955	http://amigo.geneontology.org/amigo/term/GO:0006955	Any immune system process that functions in the calibrated response of an organism to a potential internal or invasive threat. [GO_REF:0000022, GOC:add]
343	C5	GO:BP	GOBP_IMMUNE_RESPONSE	CFP	5199	ENSG00000126759	CFP	5199	ENSG00000126759	M19817			GO:0006955	http://amigo.geneontology.org/amigo/term/GO:0006955	Any immune system process that functions in the calibrated response of an organism to a potential internal or invasive threat. [GO_REF:0000022, GOC:add]
344	C5	GO:BP	GOBP_IMMUNE_RESPONSE	CGAS	115004	ENSG00000164430	CGAS	115004	ENSG00000164430	M19817			GO:0006955	http://amigo.geneontology.org/amigo/term/GO:0006955	Any immune system process that functions in the calibrated response of an organism to a potential internal or invasive threat. [GO_REF:0000022, GOC:add]
345	C5	GO:BP	GOBP_IMMUNE_RESPONSE	CH25H	9023	ENSG00000138135	CH25H	9023	ENSG00000138135	M19817			GO:0006955	http://amigo.geneontology.org/amigo/term/GO:0006955	Any immune system process that functions in the calibrated response of an organism to a potential internal or invasive threat. [GO_REF:0000022, GOC:add]
346	C5	GO:BP	GOBP_IMMUNE_RESPONSE	CHGA	1113	ENSG00000100604	CHGA	1113	ENSG00000100604	M19817			GO:0006955	http://amigo.geneontology.org/amigo/term/GO:0006955	Any immune system process that functions in the calibrated response of an organism to a potential internal or invasive threat. [GO_REF:0000022, GOC:add]
347	C5	GO:BP	GOBP_IMMUNE_RESPONSE	CHGA	1113	ENSG00000276781	CHGA	1113	ENSG00000276781	M19817			GO:0006955	http://amigo.geneontology.org/amigo/term/GO:0006955	Any immune system process that functions in the calibrated response of an organism to a potential internal or invasive threat. [GO_REF:0000022, GOC:add]
348	C5	GO:BP	GOBP_IMMUNE_RESPONSE	CHID1	66005	ENSG00000177830	CHID1	66005	ENSG00000177830	M19817			GO:0006955	http://amigo.geneontology.org/amigo/term/GO:0006955	Any immune system process that functions in the calibrated response of an organism to a potential internal or invasive threat. [GO_REF:0000022, GOC:add]
349	C5	GO:BP	GOBP_IMMUNE_RESPONSE	CHIT1	1118	ENSG00000133063	CHIT1	1118	ENSG00000133063	M19817			GO:0006955	http://amigo.geneontology.org/amigo/term/GO:0006955	Any immune system process that functions in the calibrated response of an organism to a potential internal or invasive threat. [GO_REF:0000022, GOC:add]
350	C5	GO:BP	GOBP_IMMUNE_RESPONSE	CHST4	10164	ENSG00000140835	CHST4	10164	ENSG00000140835	M19817			GO:0006955	http://amigo.geneontology.org/amigo/term/GO:0006955	Any immune system process that functions in the calibrated response of an organism to a potential internal or invasive threat. [GO_REF:0000022, GOC:add]
351	C5	GO:BP	GOBP_IMMUNE_RESPONSE	CHUK	1147	ENSG00000213341	CHUK	1147	ENSG00000213341	M19817			GO:0006955	http://amigo.geneontology.org/amigo/term/GO:0006955	Any immune system process that functions in the calibrated response of an organism to a potential internal or invasive threat. [GO_REF:0000022, GOC:add]
352	C5	GO:BP	GOBP_IMMUNE_RESPONSE	CIITA	4261	ENSG00000179583	CIITA	4261	ENSG00000179583	M19817			GO:0006955	http://amigo.geneontology.org/amigo/term/GO:0006955	Any immune system process that functions in the calibrated response of an organism to a potential internal or invasive threat. [GO_REF:0000022, GOC:add]
353	C5	GO:BP	GOBP_IMMUNE_RESPONSE	CITED1	4435	ENSG00000125931	CITED1	4435	ENSG00000125931	M19817			GO:0006955	http://amigo.geneontology.org/amigo/term/GO:0006955	Any immune system process that functions in the calibrated response of an organism to a potential internal or invasive threat. [GO_REF:0000022, GOC:add]
354	C5	GO:BP	GOBP_IMMUNE_RESPONSE	CLC	1178	ENSG00000105205	CLC	1178	ENSG00000105205	M19817			GO:0006955	http://amigo.geneontology.org/amigo/term/GO:0006955	Any immune system process that functions in the calibrated response of an organism to a potential internal or invasive threat. [GO_REF:0000022, GOC:add]
355	C5	GO:BP	GOBP_IMMUNE_RESPONSE	CLCF1	23529	ENSG00000175505	CLCF1	23529	ENSG00000175505	M19817			GO:0006955	http://amigo.geneontology.org/amigo/term/GO:0006955	Any immune system process that functions in the calibrated response of an organism to a potential internal or invasive threat. [GO_REF:0000022, GOC:add]
356	C5	GO:BP	GOBP_IMMUNE_RESPONSE	CLDN1	9076	ENSG00000163347	CLDN1	9076	ENSG00000163347	M19817			GO:0006955	http://amigo.geneontology.org/amigo/term/GO:0006955	Any immune system process that functions in the calibrated response of an organism to a potential internal or invasive threat. [GO_REF:0000022, GOC:add]
357	C5	GO:BP	GOBP_IMMUNE_RESPONSE	CLEC10A	10462	ENSG00000132514	CLEC10A	10462	ENSG00000132514	M19817			GO:0006955	http://amigo.geneontology.org/amigo/term/GO:0006955	Any immune system process that functions in the calibrated response of an organism to a potential internal or invasive threat. [GO_REF:0000022, GOC:add]
358	C5	GO:BP	GOBP_IMMUNE_RESPONSE	CLEC12B	387837	ENSG00000256660	CLEC12B	387837	ENSG00000256660	M19817			GO:0006955	http://amigo.geneontology.org/amigo/term/GO:0006955	Any immune system process that functions in the calibrated response of an organism to a potential internal or invasive threat. [GO_REF:0000022, GOC:add]
359	C5	GO:BP	GOBP_IMMUNE_RESPONSE	CLEC2A	387836	ENSG00000188393	CLEC2A	387836	ENSG00000188393	M19817			GO:0006955	http://amigo.geneontology.org/amigo/term/GO:0006955	Any immune system process that functions in the calibrated response of an organism to a potential internal or invasive threat. [GO_REF:0000022, GOC:add]
360	C5	GO:BP	GOBP_IMMUNE_RESPONSE	CLEC4A	50856	ENSG00000111729	CLEC4A	50856	ENSG00000111729	M19817			GO:0006955	http://amigo.geneontology.org/amigo/term/GO:0006955	Any immune system process that functions in the calibrated response of an organism to a potential internal or invasive threat. [GO_REF:0000022, GOC:add]
361	C5	GO:BP	GOBP_IMMUNE_RESPONSE	CLEC4C	170482	ENSG00000198178	CLEC4C	170482	ENSG00000198178	M19817			GO:0006955	http://amigo.geneontology.org/amigo/term/GO:0006955	Any immune system process that functions in the calibrated response of an organism to a potential internal or invasive threat. [GO_REF:0000022, GOC:add]
362	C5	GO:BP	GOBP_IMMUNE_RESPONSE	CLEC4D	338339	ENSG00000166527	CLEC4D	338339	ENSG00000166527	M19817			GO:0006955	http://amigo.geneontology.org/amigo/term/GO:0006955	Any immune system process that functions in the calibrated response of an organism to a potential internal or invasive threat. [GO_REF:0000022, GOC:add]
363	C5	GO:BP	GOBP_IMMUNE_RESPONSE	CLEC4E	26253	ENSG00000166523	CLEC4E	26253	ENSG00000166523	M19817			GO:0006955	http://amigo.geneontology.org/amigo/term/GO:0006955	Any immune system process that functions in the calibrated response of an organism to a potential internal or invasive threat. [GO_REF:0000022, GOC:add]
364	C5	GO:BP	GOBP_IMMUNE_RESPONSE	CLEC4G	339390	ENSG00000182566	CLEC4G	339390	ENSG00000182566	M19817			GO:0006955	http://amigo.geneontology.org/amigo/term/GO:0006955	Any immune system process that functions in the calibrated response of an organism to a potential internal or invasive threat. [GO_REF:0000022, GOC:add]
365	C5	GO:BP	GOBP_IMMUNE_RESPONSE	CLEC4M	10332	ENSG00000104938	CLEC4M	10332	ENSG00000104938	M19817			GO:0006955	http://amigo.geneontology.org/amigo/term/GO:0006955	Any immune system process that functions in the calibrated response of an organism to a potential internal or invasive threat. [GO_REF:0000022, GOC:add]
366	C5	GO:BP	GOBP_IMMUNE_RESPONSE	CLEC5A	23601	ENSG00000258227	CLEC5A	23601	ENSG00000258227	M19817			GO:0006955	http://amigo.geneontology.org/amigo/term/GO:0006955	Any immune system process that functions in the calibrated response of an organism to a potential internal or invasive threat. [GO_REF:0000022, GOC:add]
367	C5	GO:BP	GOBP_IMMUNE_RESPONSE	CLEC6A	93978	ENSG00000205846	CLEC6A	93978	ENSG00000205846	M19817			GO:0006955	http://amigo.geneontology.org/amigo/term/GO:0006955	Any immune system process that functions in the calibrated response of an organism to a potential internal or invasive threat. [GO_REF:0000022, GOC:add]
[truncated: 2,408 more rows]

## Sheet: S8
Tissue_cell_type_name	Developmental_stage	Organ_system	Tissue	Specific_cell_type	General_cell_type	Cell_Ontology_ID	General_tissue_name	Uber_anatomy_ontology_ID	input_list_raw_p	input_list_permutated_p	input_list_rank_p	input_list_combined_p	input_list_combined_log10p
[truncated: 49 more rows]

[truncated: 20 more sheets: S9, S10, S11, S12, S13, S14, S15, S16, S17, S18, S19, S20, S21, S22, S23, S24, S25, S26, S27, S28]
